# Supplementary material for: Development and Application of an LC-MS/MS Untargeted Exposomics Method with a Separated Pooled Quality Control Strategy
Source: Molecules. 2022 Apr 16;27(8):2580. doi: 10.3390/molecules27082580 (PMC9031529; doi:10.3390/molecules27082580)
Supplement: Supplementary file 1 [file molecules-27-02580-s001.zip]

Archive with 2 entries (2 files):
- 2022-03-01_untarg_method_sepQC_Supp_material-FigS1_and_text.pdf
- 2022-03-01_untarg_method_sepQC_TableS1.xlsx
