# Supplementary material for: Development and Application of an LC-MS/MS Untargeted Exposomics Method with a Separated Pooled Quality Control Strategy
Source: Molecules. 2022 Apr 16;27(8):2580. doi: 10.3390/molecules27082580 (PMC9031529; doi:10.3390/molecules27082580)
Supplement: Supplementary file 1 [file molecules-27-02580-s001.zip › 2022-03-01_untarg_method_sepQC_TableS1.xlsx]

## Sheet: Analytical standards
mix	Name	CAS number	Molecular formula	Monoisotopic mass			RPLC NEG						RPLC POS						HILIC NEG						HILIC POS
				M	[M-H]-	[M+H]+	[M-H]-	ppm	RT	fragment 1	fragment 2	fragment 3	[M+H]+	ppm	RT	fragment 1	fragment 2	fragment 3	[M-H]-	ppm	RT	fragment 1	fragment 2	fragment 3	[M+H]+	ppm	RT	fragment 1	fragment 2	fragment 3
A	8-Hydroxyguanosine	3868-31-3	C10H13N5O6	299.087	298.079	300.094	298.084	15.6	5.982				300.09	-14.2	5.899				298.076	-10.4	3.058	112.051	180.034	63.9627	300.093	-2	6.71
A	8-Hydroxy-2'-deoxyguanosine	88847-89-6	C10H13N5O5	283.092	282.084	284.099	282.084	-2.5	3.898	192.052			284.098	-3.7	3.845	168.05			282.084	-0.7	4.366				284.098	-4.9	4.254	168.049
A	8-Hydroxyguanine	5614-64-2	C5H5N5O2	167.044	166.037	168.052																			168.05	-8.1	4.254	140.055	96.0425
B	1-Naphthol	90-15-3	C10H8O	144.058	143.05	145.065	143.049	-6.6	7.598	115.054			145.063	-9	7.2	115.053			143.05	-1.7	0.902	115.055
B	Nicotine	54-11-5	C10H14N2	162.116	161.108	163.123							163.121	-10.2	1.43										163.122	-7.6	1.104	130.064	117.056	84.0794
B	Cotinine	486-56-6	C10H12N2O	176.095	175.088	177.102							177.101	-6.7	3.965	80.0483									177.101	-8.8	0.955
B	3,5,6-Trichloro-2-pyridinol (TCP)	6515-38-4	C5H2Cl3NO	196.92	195.913	197.927	195.912	-3.6	8.034	110.974			197.926	-5.9	7.975				195.913	-1.9	1.251	116.05
B	1-Hydroxypyrene	5315-79-7	C16H10O	218.073	217.066	219.08	217.064	-6.6	8.619				219.079	-5.7	8.566	201.069			217.065	-1.9	0.909	189.071
BIOCRATES	Glicine (Gly)	56-40-6	C2H5NO2	75.032	74.0248	76.0393			0.9						0.9				74.0238	-12.5	6.605				76.0399	7.6	6.413	58.0646
BIOCRATES	Putrescine	110-60-1	C4H12N2	88.1	87.0928	89.1073
BIOCRATES	Alanine (Ala)	302-72-7	C3H7NO2	89.0477	88.0404	90.055			0.9						0.9				88.0393	-12.9	6312				90.0537	-14	6.044	44.0488
BIOCRATES	Serine (Ser)	56-45-1	C3H7NO3	105.043	104.035	106.05	104.034	-8.9	0.944	74.0231									104.034	-10.4	6.605	74.0239			106.048	-14.9	6.423	60.0436
BIOCRATES	Histamine	51-45-6	C5H9N3	111.08	110.072	112.087			0.9						0.9				110.071	-11.1	6.871	81.0433	80.0369		112.085	-15.1	6.796	95.0588
BIOCRATES	Creatinine	60-27-5	C4H7N3O	113.059	112.052	114.066			0.9						0.9				112.051	-3.5	3.051	41.0144			114.066	-3.8	3.021	44.0497	86.0711
BIOCRATES	Proline (Pro)	147-85-3	C5H9NO2	115.063	114.056	116.071			0.9				116.069	-12.8	1.03	71.0674	44.0496	59.0709	114.055	-11	5.587				116.07	-5.7	5.389	70.0645
BIOCRATES	Valine (Val)	516-06-3	C5H11NO2	117.079	116.072	118.086	116.071	-9.5	1.213	74.0235			118.084	-15.4	1.187	72.0798	55.0532		116.07	-11.6	5.225	74.0227			118.085	-7.1	5.021	72.0802	58.0644
BIOCRATES	Threonine (Thr)	72-19-5	C4H9NO3	119.058	118.051	120.066			0.9						0.9				118.05	-9	6.276	74.0241			120.064	-12.1	6.014	74.0591	56.0488	102.054
BIOCRATES	(S)-(-)-1-Phenylethylamine (PEA)	2627-86-3	C8H11N	121.089	120.082	122.096							122.095	-14.2	1.39	107.072			120.082	0.2	2.742				122.096	-7.1	3.388	107.072
BIOCRATES	Taurine	107-35-7	C2H7NO3S	125.015	124.007	126.022	124.006	-7.3	0.954	79.9561					0.9				124.007	-5.3	6.283	79.9571			126.021	-7.9	6.005	44.049	108.01
BIOCRATES	trans-4-Hydroxyproline (t4-OH-Pro)	51-35-4	C5H9NO3	131.058	130.051	132.066	130.05	-4.7	1.402	88.0394	41.9983	58.0285	132.067	10.5	1.77	86.0957			130.05	-10.5	6.566				132.063	-15.7	6.321	90.0547	44.0494
BIOCRATES	cis-4-Hydroxyproline (c4-OH-Pro)	618-27-9	C5H9NO3	131.058	130.051	132.066	130.05	-6.8	1.402	88.0394	41.9983	58.0285	132.067	10.5	1.77	86.0957			130.05	-10.5	6.566				132.063	-15.7	6.321	90.0547	44.0494
BIOCRATES	Isoleucine (Ile)	73-32-5	C6H13NO2	131.095	130.087	132.102	130.087	-6.2	2.005	88.0394	41.9983	58.0285	132.1	-10.9	1.949	86.0957			130.086	-6.6	4.623	88.0392			132.101	-6.2	4.469	86.0958
BIOCRATES	Leucine (Leu)	328-38-1	C6H13NO2	131.095	130.087	132.102	130.087	-6.2	2.005	88.0394	41.9983	58.0285	132.1	-10.9	1.949	86.0957			130.086	-6.6	4.623	88.0392			132.101	-6.2	4.469	86.0958
BIOCRATES	Asparagine (Asn)	2058-58-4	C4H8N2O3	132.053	131.046	133.061			0.9						0.9				131.044	-19.4	6.587	41.998	114.019		133.059	-10.9	6.4
BIOCRATES	D-Ornithine (Orn)	348-66-3	C5H12N2O2	132.09	131.083	133.097	131.081	-12.2	1.008										131.081	-10	6.645	41.998	114.019		133.096	-12.4	8.056	70.064	116.069
BIOCRATES	Aspartic acid (Asp)	1783-96-6	C4H7NO4	133.038	132.03	134.045			0.9						0.9				132.029	-9.4	5.842	41.9981	114.019		134.043	-11.7	6.4
BIOCRATES	Spermidine	124-20-9	C7H19N3	145.158	144.151	146.165							146.163	-13.8	0.838	72.0792	84.9934
BIOCRATES	Glutamine (Gln)	56-85-9	C5H10N2O3	146.069	145.062	147.076	145.062	-1.8	5.616	41.9976	127.05	109.038	147.075	-11.6	5.573	72.9361	114.947	84.0434	145.061	-4.5	6.526	41.9982	127.051	109.04	147.076	-6.1	6.321	130.049	84.0438
BIOCRATES	Lysine (Lys)	56-87-1	C6H14N2O2	146.106	145.098	147.113	145.098	-4.9	0.89	114.054	88.0398	75.0069	147.111	-13.5	0.857	84.0793	130.084		145.097	-7.5	8.188				147.111	-9.8	8.112	84.08	130.058
BIOCRATES	Glutamic acid (Glu)	56-86-0	C5H9NO4	147.053	146.046	148.06			0.9						0.9				146.045	-4.4	6.645	102.055	128.034		148.059	-8.9	6.479
BIOCRATES	Methionine (Met)	348-67-4	C5H11NO2S	149.051	148.044	150.058							150.057	-8.6	1.296	104.052	56.0487	133.03	148.043	-6	5.016	46.9954			150.056	-12.8	4.83	104.051	56.0484	133.03
BIOCRATES	Dopamine	51-61-6	C8H11NO2	153.079	152.072	154.086	152.071	-4.3	5.176				154.084	-12.2	5.998				152.071	-1.7	2.813				154.084	-13.4	4.707
BIOCRATES	Histidine (His)	351-50-8	C6H9N3O2	155.069	154.062	156.077	154.062	-4.3	0.929	93.0442	137.034				0.9				154.062	-4.1	6.853	93.0451	137.035		156.075	-8.9	6.84	110.07
BIOCRATES	2-Aminoadipic acid (AAA)	1118-90-7	C6H11NO4	161.069	160.062	162.076	160.061	-3.3	1.403	74.024	98.0236	116.034	162.074	-10.5	1.366	74.0584	120.064	56.0482	160.06	-7.9	4.896	74.0241	116.034	98.0231	162.074	-12.1	4.982	76.0377	144.063
BIOCRATES	Carnitine (C0)	406-76-8	C7H15NO3	161.105	160.098	162.112	160.097	-6.4	1.008				162.112	-3.7	1.008	103.038	98.0582		160.097	-8.2	6.566				162.112	-3	6.4	103.038	85.0277
BIOCRATES	L-Methionine (S)-S-oxide (Met-SO)	23631-84-7	C5H11NO3S	165.046	164.039	166.053													164.037	-8.3	6.489	88.0389	76.9686		166.051	-11.9	6.271	74.022	149.025
BIOCRATES	Phenilalanine (Phe)	150-30-1	C9H11NO2	165.079	164.072	166.086	164.071	-3.4	3.826	147.044	103.054	72.0083	166.084	-12.4	3.823	120.08	103.053		164.071	-5.7	4.504	147.044	103.055		166.085	-8.5	4.342	120.081	103.053
BIOCRATES	N(5)-Acetyl-L-ornithine (Ac-Orn)	2185-16-2	C7H14N2O3	174.1	173.093	175.108							175.11	10.5	1.087				173.091	-10.2	5.55	136.936	154.946	41.9982	175.106	-8	5.831	112.074	70.0639	84.0796
BIOCRATES	Arginine (Arg)	157-06-2	C6H14N4O2	174.112	173.104	175.119			0.9				175.122	16.1	4.614				173.103	-10.5	8.231				175.118	-6.7	8.176	70.0643	116.069	60.0546
BIOCRATES	Citrulline (Cit)	372-75-8	C6H13N3O3	175.096	174.088	176.103			0.9						0.9				174.087	-5.5	6.645	88.0398	41.998		176.102	-7.4	6.202	130.096	71.0479
BIOCRATES	Serotonin	50-67-9	C10H12N2O	176.095	175.088	177.102							177.1	-12.7	3.956	98.9737											0.9
BIOCRATES	C6 sugar (H1)	2280-44-6	C6H12O6	180.063	179.056	181.071	179.056	-1.5	1.022	161.044	59.013	85.0283	181.07	-1.6	1.286	124.049			179.056	-2.5	6.047	161.045	59.0136	85.0291	181.071	-0.1	3.68	106.035	124.049	135.054
BIOCRATES	Tyrosine (Tyr)	55520-40-6	C9H11NO3	181.074	180.067	182.081	180.066	-5.5	1.341	119.049	163.04	72.0079	182.08	-7.1	1.326	136.075	91.0532	165.054	180.065	-6.5	5.466	163.038	119.049	93.0339	182.08	-8.8	5.271	136.075	165.053	91.0529
BIOCRATES	3,4-Dihydroxyphenylalanine (DOPA)	5796-17-8	C9H11NO4	197.069	196.062	198.076							198.076	-2.7	1.267	152.069	139.037	107.047	196.063	8.3	2.875	181.018	138
BIOCRATES	Asymmetric dimethylarginine (ADMA)	30315-93-6	C8H18N4O2	202.143	201.136	203.15	201.132	-16.4	1.032	118.968	59.0125	124.989	203.148	-9.5	1.049	70.0644	116.07		201.134	-6.3	8.298	131.082	170.092	55.029	203.15	-2.9	8.056	70.0646	116.07	172.107
BIOCRATES	Symmetric dimethylarginine (SDMA)	30344-00-4	C8H18N4O2	202.143	201.136	203.15	201.132	-16.4	1.032	118.968	59.0125	124.989	203.148	-9.5	1.049	70.0644	116.07		201.134	-6.3	8.298	131.082	170.092	55.029	203.15	-2.9	8.056	70.0646	116.07	172.107
BIOCRATES	N,N-dimethylarginine (total DMA)	30315-93-6	C8H18N4O2	202.143	201.136	203.15	201.132	-16.4	1.032	118.968	59.0125	124.989	203.148	-9.5	1.049	70.0644	116.07		201.134	-6.3	8.298	131.082	170.092	55.029	203.15	-2.9	8.056	70.0646	116.07	172.107
BIOCRATES	Spermine	71-44-3	C10H26N4	202.216	201.208	203.223							203.222	-3.3	0.901	101.007	143.018	82.9967
BIOCRATES	Acetylcarnitine (C2)	870-77-9	C9H17NO4	203.116	202.108	204.123	202.108	-2.5	6.554	130.087	158.117		204.122	-3.9	1.256	85.0274			202.107	-6.8	3.575	59.0122	79.9555	96.9584	204.122	-3.3	5.432	85.0279
BIOCRATES	Tryptophan (Trp)	153-94-6	C11H12N2O2	204.09	203.083	205.097	203.082	-2.5	4.539	116.05	142.065	74.024	205.096	-3.5	4.51	188.07	146.059	118.064	203.082	-4.4	4.78	116.049	74.0236	142.065	205.096	-7	4.592	188.07	146.059	118.064
BIOCRATES	Kynurenine	13441-51-5	C10H12N2O3	208.085	207.078	209.092	207.077	-2.1	3.555	125.023			209.09	-7.6	3.527	94.0636	146.058		207.078	0.3	4.617	144.045			209.088	-18.8	4.456	125.033	191.045
BIOCRATES	Propionylcarnitine (C3)	17298-37-2	C10H19NO4	217.131	216.124	218.139	216.124	-2.2	7.082				218.137	-5.8	2.291	85.0271			216.125	2.1	3.022	136.033	81.9523	132.043	218.137	-7.5	4.918	85.0273	159.064
BIOCRATES	2-Nitrotyrosine (Nitro-Tyr)	110012-34-5	C9H10N2O5	226.059	225.052	227.066	225.051	-1.4	4.048				227.065	-3.3	4.035	181.06			225.052	0.6	5.38	163.05	181.096	82.0293	227.065	-5.6	5.212
BIOCRATES	Carnosine	305-84-0	C9H14N4O3	226.107	225.099	227.114			0.9										225.098	-3.7	6.88	110.071	154.061		227.113	-2.3	6.714	168.04	110.07
BIOCRATES	Butyrylcarnitine(C4)	25576-40-3	C11H21NO4	231.147	230.14	232.154	230.14	-1.1	7.574	150.056	107.036		232.154	-2.9	4.157	85.0278	173.08		230.14	-0.4	2.829	150.058	107.037		232.154	-1.9	4.583	85.0278	173.08
BIOCRATES	Methylbutyrylcarnitine (C5)	31023-24-2	C12H23NO4	245.163	244.155	246.17	244.154	-4.7	7.893				246.169	-2.6	4.958	85.0275	187.095		244.154	-6	2.724				246.169	-3.9	4.315	85.0279	187.096
BIOCRATES	Hexanoylcarnitine (C6)	6418-78-6	C13H25NO4	259.178	258.171	260.186	258.171	0	7.286				260.185	-3.9	5.873	85.0273	201.11								260.185	-4.1	4.145	85.0275	211.111
BIOCRATES	Octanoylcarnitine (C8)	25243-95-2	C15H29NO4	287.21	286.202	288.217	286.201	-4.1	7.906				288.216	-2.6	6.944	85.0274	229.142								288.216	-3.7	3.968	85.0275	229.142
BIOCRATES	Decanoylcarnitine (C10)	1492-27-9	C17H33NO4	315.241	314.234	316.248	314.236	8.7	8.71				316.247	-4.1	7.626	85.0273									316.246	-6.4	3.859
BIOCRATES	Dodecanoylcarnitine (C12)	25518-54-1	C19H37NO4	343.272	342.265	344.28	342.265	-0.4	9.727				344.279	-1.4	8.106										344.278	-4.4	3.786
BIOCRATES	Tetradecanoylcarnitine (C14)	25597-07-3	C21H41NO4	371.304	370.296	372.311							372.31	-1.7	8.456				370.301	13.1	9.775				372.309	-4.4	3.748
BIOCRATES	Palmitoylcarnitine (C16)	1935-18-8	C23H45NO4	399.335	398.328	400.342	398.333	13.9	10.463				400.342	-0.9	8.705				398.332	11.7	9.769				400.341	-3.3	3.731
BIOCRATES	Acylcarnitine (C18)	1976-27-8	C25H49NO4	427.366	426.359	428.373	426.364	13	10.01				428.372	-3.2	8.902				426.365	14.9	9.788				428.372	-3	3.677
C	2-Naphthol	135-19-3	C10H8O	144.058	143.05	145.065	143.049	-7.6	7.502	115.054			145.063	-9.8	7.199	115.052	91.0527		143.049	-7.1	0.932	115.055
C	Prednisone	53-03-2	C21H26O5	358.178	357.171	359.185							359.183	-5.5	7.126	341.173	323.162		357.171	0.5	1.328				359.182	-9.4	0.949
C	Cortisone	53-06-5	C21H28O5	360.194	359.186	361.201	359.184	-7.4	7.116	183.101	113.023	175.023	361.2	-3.7	7.053	343.188			359.183	-9.1	0.972				361.198	-7.8	0.949	343.187
C	Aldosterone	52-39-1	C21H28O5	360.194	359.186	361.201	359.184	-7.4	7.116	183.101	113.023	175.023	361.2	-3.7	7.053	343.188			359.183	-9.1	0.972				361.198	-7.8	0.949	343.187
C	Prednisolone	50-24-8	C21H28O5	360.194	359.186	361.201	359.184	-7.4	7.116	183.101	113.023	175.023	361.2	-3.7	7.053	343.188			359.183	-9.1	0.972				361.198	-7.8	0.949	343.187
C	Cortisol	50-23-7	C21H30O5	362.209	361.202	363.217							363.215	-3.2	7.333	121.063			361.203	2.6	9.127	120.996			363.218	4.5	9.192	104.999	73.0273	177.02
C	Dexamethasone	50-02-2	C22H29FO5	392.2	391.193	393.207	391.196	7.5	7.901	215.164	113.023		393.205	-5.5	5.743	216.086	300.108		391.196	9	4.487	113.023	175.022	248.971	393.205	-5.5	0.973	119.048	216.087	300.106
CHROMSYSTEMS	Dopamine	51-61-6	C8H11NO2	153.079	152.072	154.086							154.084	-11.5	5.214	112.951	136.073		152.071	-5.6	5.139				154.084	-12	4.7
CHROMSYSTEMS	3-Methoxytyramine	554-52-9	C9H13NO2	167.095	166.087	168.102	166.087	-5.1	6.889				168.099	-16.1	3.188	151.074	91.0532	125.052	166.085	-11.9	3.701	151.074	91.0529	119.047
CHROMSYSTEMS	3,4-Dihydroxyphenylacetic acid (DOPAC)	102-32-9	C8H8O4	168.042	167.035	169.05	167.034	-4.9	4.66	123.043	109.027								167.034	-7.1	3.283	123.044
CHROMSYSTEMS	Norepinephrine	51-41-2	C8H11NO3	169.074	168.067	170.081							170.091	60	0.984	96.0671	109.075		168.077	60	6.721				170.091	60	6.471	96.0644	109.074
CHROMSYSTEMS	3,4-Dihydroxyphenylglycol (DHPG)	28822-73-3	C8H10O4	170.058	169.051	171.065													169.05	-5.8	2.933	96.9598	79.9576
CHROMSYSTEMS	Homovanillic acid (HVA)	306-08-1	C9H10O4	182.058	181.051	183.065	181.051	0.7	4.9	121.029	119.049	59.013							181.05	-2.7	4.72	121.029	119.049	59.0136	183.066	6.6	3.431	124.023	55.0534	101.058
CHROMSYSTEMS	Normetanephrine	97-31-4	C9H13NO3	183.09	182.082	184.097	182.082	-3.5	6.234	138.092			184.095	-9.1	6.18	109.063	81.0684		182.082	-3.2	3.874	81.0339	59.014	138.09	184.095	-11.4	3.626
CHROMSYSTEMS	Epinephrine	51-43-4	C9H13NO3	183.09	182.082	184.097	182.082	-3.5	6.234	138.092			184.095	-9.1	6.18	109.063	81.0684		182.082	-3.2	3.874	81.0339	59.014	138.09	184.095	-11.4	3.626
CHROMSYSTEMS	3,4-Dihydroxyphenylmandelic acid (DOMA)	775-01-9	C8H8O5	184.037	183.03	185.044	183.029	-5	1.297	96.9586	137.023		185.045	4.9	0.805
CHROMSYSTEMS	3-Methoxy-4-hydroxyphenylglycol (MHPG)	534-82-7	C9H12O4	184.074	183.066	185.081	183.065	-5	5.364	97.029	123.008	168.002							183.066	-1.5	2.846	96.9596	79.9564
CHROMSYSTEMS	5-Hydroxyindole-3-acetic acid	54-16-0	C10H9NO3	191.058	190.051	192.066	190.051		-1.2	4.95	144.045		192.065	-3.6	4.918	146.06			190.05	-4.4	4.339	146.06	131.036	116.049	192.064	-8.7	5.143	146.059
CHROMSYSTEMS	3,4-Dihydroxyphenylalanine (L-DOPA)	59-92-7	C9H11NO4	197.069	196.062	198.076	196.055	-33.5	4.792				198.084	40	4.758										198.074	-9.1	6.157
CHROMSYSTEMS	Metanephrine	5001-33-2	C10H15NO3	197.105	196.098	198.112	196.099	4	6.686	79.9578									196.095	-12.5	2.881				198.111	-5.9	1.245	180.1	126.054	162.086
CHROMSYSTEMS	Vanillylmandelic acid (VMA)	55-10-7	C9H10O5	198.053	197.046	199.06	197.046		0.3	2.664	137.024								197.045	-0.3	4.728	137.024			199.064	18.4	4.303
D	Ethylenethiourea (ETU)	96-45-7	C3H6N2S	102.025	101.018	103.032							103.031	-11.8	1.301										103.032	-8.2	1.138	44.0493
D	Ethyl sulphate (ETS)	540-82-9	C2H6O4S	125.999	124.991	127.006	124.991	-0.5	1.072	79.9568	94.9799								124.991	-4.3	4.706	79.9572	94.9803
D	trans,trans-Muconic acid (ttMA)	3588-17-8	C6H6O4	142.027	141.019	143.034													141.016	-21.7	6.618	59.0137
D	Ethyl glucuronide (ETG)	17685-04-0	C8H14O7	222.074	221.067	223.081	221.066	-1.3	1.426	75.0083	85.0287	113.024	223.083	7	1.089				221.066	-4.1	5.304				223.084	10.4	0.976
E	Urea	57-13-6	CH4N2O	60.0324	59.0251	61.0396																			61.0396	-0.8	2.712	44.0131
E	Thiourea	62-56-6	CH4N2S	76.0095	75.0022	77.0168							77.0143	-32	5.375	51.0225
E	Dimethylthiourea	534-13-4	C3H8N2S	104.041	103.034	105.048	103.039	48.7	2.447	57.0337	73.0288		105.047	-13.8	2.018	74.0048			103.039	57.3	3.995	57.0342	41.0031		105.047	-11.2	0.974	74.005
E	Propylenthiourea	2055-46-1	C4H8N2S	116.041	115.034	117.048							117.047	-12.9	2.523	98.9738	58.0648		115.034						117.047	-9	0.982	58.0646
E	Benzoic acid	65-85-0	C7H6O2	122.037	121.03	123.044	121.029	-6.1	6.724	77.039			123.043	-9.8	6.662	79.0528			121.029	-3.7	2.69	77.0396			123.043	-12.2	3.752
E	3-Methyluric acid	605-99-2	C6H6N4O3	182.044	181.037	183.051	181.036	-1.9	3.287	138.03			183.051	-3.6	3.382	155.055	126.029		181.037	0.4	4.887	138.031			183.05	-6.4	4.756	155.055
E	1,7-Dimethyluric acid	33868-03-0	C7H8N4O3	196.06	195.052	197.067	195.052	-1.8	4.794	180.028	137.022		197.067	-1.3	4.757	140.046			195.053	1	3.991	180.03	137.023		197.067	-1	3.899	140.044
F	Acetylcholine	51-84-3	C7H16NO2	146.118	145.111	147.125													145.097	-92	8.1				147.112	-93	8.112
F	Uric acid	69-93-2	C5H4N4O3	168.028	167.021	169.036	167.021	-0.1	1.192	41.9983	124.015		169.035	-1.9	1.242	141.04			167.021	0.7	5.6	41.9986	124.015		169.035	-4.7	5.476	141.04
F	3-Benzoylpropionic acid	2051-95-8	C10H10O3	178.063	177.056	179.07	177.055	-4.6	5.987	162.03			179.069	-4.9	6.033				177.056	-0.4	2.648	133.026	46.9952		179.071	2.5	2.235
F	1-Methyluric acid	708-79-2	C6H6N4O3	182.044	181.037	183.051	181.036	-1.9	3.287	138.03			183.052	3.6	3.382	155.055	126.029		181.037	0.4	4.887	138.031			183.05	-6.4	4.756	155.055
F	3,4-dimethylhippuric acid	23082-12-4	C11H13NO3	207.09	206.082	208.097	206.081	-7.4	6.361	88.0392	164.07		208.095	-8	5.908				206.081	-3.9	3.532	88.0395	114.935		208.096	-2.3	1.245
F	N-Acetyl-D-phenylalanine	10172-89-1	C11H13NO3	207.09	206.082	208.097	206.081	-7.4	6.361	88.0392	164.07		208.095	-8	5.908				206.081	-3.9	3.532	88.0395	114.935		208.096	-2.3	1.245
F	5-(N-benzoylamino)-n-valeric acid	15647-47-9	C12H15NO3	221.105	220.098	222.112	220.096	-6.9	6.287	140.041	97.0285		222.111	-4.4	6.793	149.021			220.098	-1.7	2.786				222.113	0.6	1.081	98.9739
MERCAPTURIC ACIDS	Methylmercapturic acid (MMA)	16637-59-5	C6H11NO3S	177.046	176.039	178.053	176.037	-8	4.645	46.9962	98.0279	85.0307	178.052	-8.1	5.016				176.039	0.3	3.021	123.026	112.05		178.052	-6.7	0.957	149.022	93.032	65.0385
MERCAPTURIC ACIDS	Ethylmercapturic acid (EMA)	31386-36-4	C7H13NO3S	191.062	190.054	192.069	190.05	-20.4	5.9	146.06	131.037	116.05	192.064	-23.5	4.917	146.059
MERCAPTURIC ACIDS	Hydroxyethylmercapturic acid (HEMA)	15060-26-1	C7H13NO4S	207.057	206.049	208.064	206.049	-1.1	2.317	77.0061	126.027								206.048	-3.9	4.683	77.0061
MERCAPTURIC ACIDS	Cyanoethylmercapturic acid (CEMA)	74514-75-3	C8H12N2O3S	216.057	215.05	217.064	215.05	-0.4	4.203	86.0056	162.021	40.0187	217.063	-5.6	4.144	158.025	175.053	112.074	215.049	-3.1	3.878	86.0062	162.022	40.0188	217.063	-5.6	3.673	175.025	158.026	129.046
MERCAPTURIC ACIDS	N-Acetyl-S-(N-methylcarbamoyl)cysteine (AMCC)	103974-29-4	C7H12N2O4S	220.052	219.045	221.059	219.046	6	1.013										219.046	5.7	5.275				221.057	-8.3	4.234
MERCAPTURIC ACIDS	2-Hydroxypropylmercapturic acid (2HPMA)	923-43-3	C8H15NO4S	221.072	220.065	222.079	220.065	-0.9	4.319	91.0214			222.078	-4.7	4.213	163.041	91.0207		220.064	-5.2	4.495	91.0215			222.077	-10.4	4.305
MERCAPTURIC ACIDS	3-Hydroxypropylmercapturic acid (3HPMA)	23127-40-4	C8H15NO4S	221.072	220.065	222.079	220.065	-0.9	4.319	91.0214			222.078	-4.7	4.213	163.041	91.0207		220.064	-5.2	4.495	91.0215			222.077	-10.4	4.305
MERCAPTURIC ACIDS	(R,S)-N-acetyl-S-[1-(hydroxymethyl)-2-propen-1-yl)cysteine +(R,S)-N-acetyl-S-(2-hydroxy-3-buten-1-yl)cysteine (1-MHBMA e 2-MHBMA)		C9H15NO4S	233.072	232.065	234.079	232.06	-21	6.82	108.045	152.035								232.064	-4.3	2.99	150.054	107.036	152.066
MERCAPTURIC ACIDS	N-Acetyl-S-(3-amino-3-oxopropyl)cysteine (AAMA)	81690-92-8	C8H14N2O4S	234.067	233.06	235.075	233.06	0.3	2.008	104.017	96.9591		235.073	-5.5	2.013	132.957	104.015	174.965	233.059	-4.9	5.025				235.074	-2.3	4.849	104.016	189.068
MERCAPTURIC ACIDS	S-phenylmercapturic acid (SPMA)	4775-80-8	C11H13NO3S	239.062	238.054	240.069							240.065	-18	7.188				238.055	3.1	3.145
MERCAPTURIC ACIDS	N-Acetyl-S-(3-carboxy-2-propyl)cysteine (CMEMA)	33164-65-7	C9H15NO5S	249.067	248.06	250.074	248.06	-0.4	5.219	119.016	162.022	128.035	250.073	-4.5	5.16	204.068	76.0203	118.031	248.058	-6.1	5.911	119.017	162.022	128.035	250.073	-6.7	5.733
MERCAPTURIC ACIDS	N-acetyl-S-(2-hydroxy-3-propionamide)cysteine (GAMA)		C8H14N2O5S	250.062	249.055	251.07																			251.068	-5.8	5.157	138.054	120.01
MERCAPTURIC ACIDS	N-Acetyl-S-(3,4-dihydroxybutyl)-L-cysteine (DHBMA)	144889-50-9	C9H17NO5S	251.083	250.075	252.09	250.075	-0.7	3.837	121.032	165.04		252.089	-2.7	3.802	130.048	71.0483	173.96	250.074	-4.4	5.053	121.032			252.09	-2	4.877	130.048	88.0377	193.051
MERCAPTURIC ACIDS	S-benzylmercapturic acid (SBMA)	19542-77-9	C12H15NO3S	253.077	252.07	254.085	252.069	-3.9	7.128	123.026			254.083	-5.8	7.062	91.053			252.07	0.3	3.021	123.026			254.087	8.6	5.34
MERCAPTURIC ACIDS	N-Acetyl-S-(3-hydroxy-1-methylpropyl)-L-cysteine (HMPMA)	33164-64-6	C9H17NO4S	235.088	234.081	236.095	234.081	-0.2	5.235	105.038			236.094	-3.9	5.179	130.049	177.058	84.0434	234.08	-3.3	4.137	105.037			236.095	-2.2	3.975	131.051	177.057	84.0435
MERCAPTURIC ACIDS	N-acetyl-S-(2-hydroxy-1-phenylethyl)cysteine N-acetyl-S-(2-hydroxy-2-phenylethyl cysteine (PHEMA1 e PHEMA2)	69278-53-1 14510-10-2	C13H17NO4S	283.088	282.081	284.095	282.08	-1.8	5.904				284.092	-12	5.584	91.0518
MERCAPTURIC ACIDS	N-acetyl-S-(4-nitrophenyl)cysteine (NANPC)	91088-55-0	C11H12N2O5S	284.047	283.039	285.054
OCCUPATIONAL MEDICINE	N-methyl-formamide	123-39-7	C2H5NO	59.0371	58.0298	60.0444							60.0435	-14.4	1.216	42.0331									60.0439	-8.8	10.001	43.0175	42.0332
OCCUPATIONAL MEDICINE	Methoxyacetic acid	625-45-6	C3H6O3	90.0317	89.0244	91.039	89.0232	-14	1.523	43.0181	73.999								89.0233	-12	5.03	43.0188			91.0359	-33.6	3.571	65.0379
OCCUPATIONAL MEDICINE	Ethoxyacetic acid	627-03-2	C4H8O3	104.047	103.04	105.055	103.04	-4.3	3.829	75.0078									103.039	-7.63	4.292	57.0344			105.053	-19.1	9.17	77.0364
OCCUPATIONAL MEDICINE	Butoxyacetic acid	2516-93-0	C6H12O3	132.079	131.071	133.086	131.071	-3	6.644	75.0082									131.071	-2	3.352	75.0087
OCCUPATIONAL MEDICINE	trans,trans-Muconic acid (ttMA)	3588-17-8	C6H6O4	142.027	141.019	143.034													141.017	-18.1	6.727	59.0138
OCCUPATIONAL MEDICINE	Phenylglyoxylic acid	611-73-4	C8H6O3	150.032	149.024	151.039	149.024	-0.9	4.755	77.0391			151.038	-4.4	4.713	77.0375	123.043		149.024	0.5	2.921	77.0405			151.038	-7.7	4.503	123.043
OCCUPATIONAL MEDICINE	Mandelic acid	90-64-2	C8H8O3	152.047	151.04	153.055	151.04	-0.1	5.046	107.05	77.0385								151.04	0	3.562	107.05	77.039
OCCUPATIONAL MEDICINE	Trichloroacetic acid (TCA)	76-03-9	C2HCl3O2	161.904	160.897	162.911	160.895	-9.6	4.502	103.038	75.0076														162.914	12.5	6.355
OCCUPATIONAL MEDICINE	Hippuric acid	495-69-2	C9H9NO3	179.058	178.051	180.066							180.065	-2.6	5.332	105.035	77.0382		178.051	1	4.104	134.061	77.0399		180.065	-2.9	3.828	77.0381	105.036
OCCUPATIONAL MEDICINE	o-Methylhippuric acid	42013-20-7	C10H11NO3	193.074	192.067	194.081	192.066	-2.3	5.906	91.0549	148.076		194.08	-6.7	6.002	119.049	91.0535		192.065	-7.2	3.626	91.0545	148.076		194.081	-1.9	3.533	91.0531	76.0382
OCCUPATIONAL MEDICINE	m-Methylhippuric acid	27115-49-7	C10H11NO3	193.074	192.067	194.081	192.066	-3.9	6.388	148.075	91.0547		194.08	-6.4	6.336	119.048	91.053		192.065	-8.5	3.092	148.075	77.0388	112.05	194.079	-8.7	3.333	105.032	77.0372
OCCUPATIONAL MEDICINE	p-Methylhippuric acid	27115-50-0	C10H11NO3	193.074	192.067	194.081	192.066	-3.6	6.349	148.076	91.0542		194.079	-9.3	6.308				192.066	-5.3	3.533	148.076	91.0545		194.081	-2.2	3.537	119.048	91.053
OCCUPATIONAL MEDICINE	Methylenedianiline	101-77-9	C13H14N2	198.116	197.108	199.123							199.121	-11.7	4.642	106.064	181.08	77.0364							199.122	-4.9	0.92	140.07	157.096
OCCUPATIONAL MEDICINE	S-phenylmercapturic acid (SPMA)	4775-80-8	C11H13NO3S	239.062	238.054	240.069													238.053	-4.4	3.308
PHTHALATES	Monoethyl phthalate (MEP)	2306-33-4	C10H10O4	194.058	193.051	195.065	193.049	-7.2	6.862	77.0385	121.029	41.003	195.066	5.8	5.065	153.054	93.0325	125.058	193.05	-5.1	2.749	77.0393	41.0031	121.029
PHTHALATES	Monoisobutyl phthalate (MiBP)	30833-53-5	C12H14O4	222.089	221.082	223.096	221.081	-3.5	7.757	77.0387									221.08	-7.9	1.329	77.0388
PHTHALATES	Mono-n-butyl phthalate (MnBP)	131-70-4	C12H14O4	222.089	221.082	223.096	221.081	-3.5	7.757	77.0387									221.08	-7.9	1.329	77.0388
PHTHALATES	Bisphenol A (BPA)	80-05-7	C15H16O2	228.115	227.108	229.122	227.107	-4.7	7.686	165.127	212.082	133.065							227.107	-5.2	6.522	112.05	155.081	165.102
PHTHALATES	Monobenzyl phthalate (MBzP)	2528-16-7	C15H12O4	256.074	255.066	257.081	255.065	-5.3	7.79	77.0386	105.033	183.08	257.08	-3.6	6.295	137.022			255.064	-8.3	1.329	174.987	95.0316
PHTHALATES	Mono-2-ethylhydroxyhexyl terephthalate (MEHHTP)	1684398-38-6	C16H22O5	294.147	293.139	295.154	293.138	-3.9	8.112	121.029	77.039		295.154	0.8	7.526				293.138	-5.3	2.0473	121.028	77.0389
PHTHALATES	2-Ethyl-5-carboxypentyl phthalate (MECPP)	40809-41-4	C16H20O6	308.126	307.119	309.133	307.117	-4.1	7.702	159.101									307.117	-5.6	4.238	159.102
PHTHALATES	Mono-2-ethyl-5-carboxypentyl terephthalate (MECPTP)	1684398-42-2	C16H20O6	308.126	307.119	309.133	307.117	-4.1	7.702	159.101									307.117	-5.6	4.238	159.102
o-Methylhippuric acid	o-Methylhippuric acid	42013-20-7	C10H11NO3	193.074	192.067	194.081	192.066	-2.3	5.906	91.0549	148.076		194.08	-6.7	6.002	119.049	91.0535		192.065	-7.2	3.626	91.0545	148.076		194.081	-1.9	3.533	91.0531	76.0382
m-Methylhippuric acid	m-Methylhippuric acid	27115-49-7	C10H11NO3	193.074	192.067	194.081	192.066	-3.9	6.388	148.075	91.0547		194.08	-6.4	6.336	119.048	91.053		192.065	-8.5	3.092	148.075	77.0388	112.05	194.079	-8.7	3.333	105.032	77.0372
p-Methylhippuric acid	p-Methylhippuric acid	27115-50-0	C10H11NO3	193.074	192.067	194.081	192.066	-3.6	6.349	148.076	91.0542		194.079	-9.3	6.308				192.066	-5.3	3.533	148.076	91.0545		194.081	-2.2	3.537	119.048	91.053

## Sheet: Additional information
Name	CAS number	DTXSID	PubChem_CID	Preferred_Name	InChIKey	IUPAC_Name	SMILES	InChI	Molecular_Formula	Monoisotopic_Mass
8-Hydroxyguanosine	3868-31-3	DTXSID50959514	135406132	2-Imino-9-pentofuranosyl-3,9-dihydro-2H-purine-6,8-diol	FPGSEBKFEJEOSA-UHFFFAOYSA-N	2-Imino-9-pentofuranosyl-3,9-dihydro-2H-purine-6,8-diol	OCC1OC(C(O)C1O)N1C(O)=NC2=C1NC(=N)N=C2O	InChI=1/C10H13N5O6/c11-9-13-6-3(7(19)14-9)12-10(20)15(6)8-5(18)4(17)2(1-16)21-8/h2,4-5,8,16-18H,1H2,(H,12,20)(H3,11,13,14,19)	C10H13N5O6	299.087
8-Hydroxy-2'-deoxyguanosine	88847-89-6	DTXSID60904338	135440064	8-Hydroxy-2'-deoxyguanosine	HCAJQHYUCKICQH-VPENINKCSA-N	2'-Deoxy-8-hydroxyguanosine	NC1=NC2=C(N=C(O)N2[C@H]2C[C@H](O)[C@@H](CO)O2)C(=O)N1	InChI=1S/C10H13N5O5/c11-9-13-7-6(8(18)14-9)12-10(19)15(7)5-1-3(17)4(2-16)20-5/h3-5,16-17H,1-2H2,(H,12,19)(H3,11,13,14,18)/t3-,4+,5+/m0/s1	C10H13N5O5	283.092
8-Hydroxyguanine	5614-64-2	DTXSID10204673	135420630	8-Hydroxyguanine	CLGFIVUFZRGQRP-UHFFFAOYSA-N	2-Amino-7,9-dihydro-3H-purine-6,8-dione	NC1=NC(=O)C2=C(NC(=O)N2)N1	InChI=1S/C5H5N5O2/c6-4-8-2-1(3(11)10-4)7-5(12)9-2/h(H5,6,7,8,9,10,11,12)	C5H5N5O2	167.044
1-Naphthol	90-15-3	DTXSID6021793	7005	1-Naphthol	KJCVRFUGPWSIIH-UHFFFAOYSA-N	Naphthalen-1-ol	OC1=CC=CC2=CC=CC=C12	InChI=1S/C10H8O/c11-10-7-3-5-8-4-1-2-6-9(8)10/h1-7,11H	C10H8O	144.058
Nicotine	54-11-5	DTXSID1020930	89594	Nicotine	SNICXCGAKADSCV-JTQLQIEISA-N	3-[(2S)-1-Methylpyrrolidin-2-yl]pyridine	CN1CCC[C@H]1C1=CN=CC=C1	InChI=1S/C10H14N2/c1-12-7-3-5-10(12)9-4-2-6-11-8-9/h2,4,6,8,10H,3,5,7H2,1H3/t10-/m0/s1	C10H14N2	162.116
Cotinine	486-56-6	DTXSID1047576	854019	Cotinine	UIKROCXWUNQSPJ-VIFPVBQESA-N	(5S)-1-Methyl-5-(pyridin-3-yl)pyrrolidin-2-one	CN1[C@@H](CCC1=O)C1=CN=CC=C1	InChI=1S/C10H12N2O/c1-12-9(4-5-10(12)13)8-3-2-6-11-7-8/h2-3,6-7,9H,4-5H2,1H3/t9-/m0/s1	C10H12N2O	176.095
3,5,6-Trichloro-2-pyridinol (TCP)	6515-38-4	DTXSID7038317	23017	3,5,6-Trichloro-2-pyridinol	WCYYAQFQZQEUEN-UHFFFAOYSA-N	3,5,6-Trichloropyridin-2-ol	OC1=NC(Cl)=C(Cl)C=C1Cl	InChI=1S/C5H2Cl3NO/c6-2-1-3(7)5(10)9-4(2)8/h1H,(H,9,10)	C5H2Cl3NO	196.92
1-Hydroxypyrene	5315-79-7	DTXSID1038298	21387	1-Hydroxypyrene	BIJNHUAPTJVVNQ-UHFFFAOYSA-N	Pyren-1-ol	OC1=C2C=CC3=CC=CC4=CC=C(C=C1)C2=C34	InChI=1S/C16H10O/c17-14-9-7-12-5-4-10-2-1-3-11-6-8-13(14)16(12)15(10)11/h1-9,17H	C16H10O	218.073
Glicine (Gly)	56-40-6	DTXSID9020667	750	Glycine	DHMQDGOQFOQNFH-UHFFFAOYSA-N	Glycine	NCC(O)=O	InChI=1S/C2H5NO2/c3-1-2(4)5/h1,3H2,(H,4,5)	C2H5NO2	75.032
Putrescine	110-60-1	DTXSID4041107	1045	Putrescine	KIDHWZJUCRJVML-UHFFFAOYSA-N	Butane-1,4-diamine	NCCCCN	InChI=1S/C4H12N2/c5-3-1-2-4-6/h1-6H2	C4H12N2	88.1
Alanine (Ala)	302-72-7	DTXSID6031255	602	DL-Alanine	QNAYBMKLOCPYGJ-UHFFFAOYSA-N	Alanine	CC(N)C(O)=O	InChI=1/C3H7NO2/c1-2(4)3(5)6/h2H,4H2,1H3,(H,5,6)	C3H7NO2	89.0477
Serine (Ser)	56-45-1	DTXSID60883230	5951	L-Serine	MTCFGRXMJLQNBG-REOHCLBHSA-N	L-Serine	N[C@@H](CO)C(O)=O	InChI=1S/C3H7NO3/c4-2(1-5)3(6)7/h2,5H,1,4H2,(H,6,7)/t2-/m0/s1	C3H7NO3	105.043
Histamine	51-45-6	DTXSID4023125	774	Histamine	NTYJJOPFIAHURM-UHFFFAOYSA-N	2-(1H-Imidazol-5-yl)ethan-1-amine	NCCC1=CN=CN1	InChI=1S/C5H9N3/c6-2-1-5-3-7-4-8-5/h3-4H,1-2,6H2,(H,7,8)	C5H9N3	111.08
Creatinine	60-27-5	DTXSID8045987	588	Creatinine	DDRJAANPRJIHGJ-UHFFFAOYSA-N	2-Imino-1-methylimidazolidin-4-one	CN1CC(=O)NC1=N	InChI=1S/C4H7N3O/c1-7-2-3(8)6-4(7)5/h2H2,1H3,(H2,5,6,8)	C4H7N3O	113.059
Proline (Pro)	147-85-3	DTXSID5044021	145742	L-Proline	ONIBWKKTOPOVIA-BYPYZUCNSA-N	L-Proline	OC(=O)[C@@H]1CCCN1	InChI=1S/C5H9NO2/c7-5(8)4-2-1-3-6-4/h4,6H,1-3H2,(H,7,8)/t4-/m0/s1	C5H9NO2	115.063
Valine (Val)	516-06-3	DTXSID70859522	1182	DL-Valine	KZSNJWFQEVHDMF-UHFFFAOYSA-N	Valine	CC(C)C(N)C(O)=O	InChI=1/C5H11NO2/c1-3(2)4(6)5(7)8/h3-4H,6H2,1-2H3,(H,7,8)	C5H11NO2	117.079
Threonine (Thr)	72-19-5	DTXSID2046412	6288	L-Threonine	AYFVYJQAPQTCCC-GBXIJSLDSA-N	L-Threonine	C[C@@H](O)[C@H](N)C(O)=O	InChI=1S/C4H9NO3/c1-2(6)3(5)4(7)8/h2-3,6H,5H2,1H3,(H,7,8)/t2-,3+/m1/s1	C4H9NO3	119.058
(S)-(-)-1-Phenylethylamine (PEA)	2627-86-3	DTXSID701014613	75818	L-alpha-Methylbenzylamine	RQEUFEKYXDPUSK-ZETCQYMHSA-N	(1S)-1-Phenylethan-1-amine	C[C@H](N)C1=CC=CC=C1	InChI=1S/C8H11N/c1-7(9)8-5-3-2-4-6-8/h2-7H,9H2,1H3/t7-/m0/s1	C8H11N	121.089
Taurine	107-35-7	DTXSID3021304	1123	l-Taurine	XOAAWQZATWQOTB-UHFFFAOYSA-N	2-Aminoethane-1-sulfonic acid	NCCS(O)(=O)=O	InChI=1S/C2H7NO3S/c3-1-2-7(4,5)6/h1-3H2,(H,4,5,6)	C2H7NO3S	125.015
trans-4-Hydroxyproline (t4-OH-Pro)	51-35-4	DTXSID10883225	5810	Hydroxyproline	PMMYEEVYMWASQN-DMTCNVIQSA-N	(4R)-4-Hydroxy-L-proline	O[C@H]1CN[C@@H](C1)C(O)=O	InChI=1S/C5H9NO3/c7-3-1-4(5(8)9)6-2-3/h3-4,6-7H,1-2H2,(H,8,9)/t3-,4+/m1/s1	C5H9NO3	131.058
cis-4-Hydroxyproline (c4-OH-Pro)	618-27-9	DTXSID20883473	440015	L-Proline, 4-hydroxy-, (4S)-	PMMYEEVYMWASQN-IMJSIDKUSA-N	(4S)-4-Hydroxy-L-proline	O[C@@H]1CN[C@@H](C1)C(O)=O	InChI=1S/C5H9NO3/c7-3-1-4(5(8)9)6-2-3/h3-4,6-7H,1-2H2,(H,8,9)/t3-,4-/m0/s1	C5H9NO3	131.058
Isoleucine (Ile)	73-32-5	DTXSID1047441	6306	L-Isoleucine	AGPKZVBTJJNPAG-WHFBIAKZSA-N	L-Isoleucine	CC[C@H](C)[C@H](N)C(O)=O	InChI=1S/C6H13NO2/c1-3-4(2)5(7)6(8)9/h4-5H,3,7H2,1-2H3,(H,8,9)/t4-,5-/m0/s1	C6H13NO2	131.095
Leucine (Leu)	328-38-1	DTXSID6046347	439524	D-Leucine	ROHFNLRQFUQHCH-RXMQYKEDSA-N	D-Leucine	CC(C)C[C@@H](N)C(O)=O	InChI=1S/C6H13NO2/c1-4(2)3-5(7)6(8)9/h4-5H,3,7H2,1-2H3,(H,8,9)/t5-/m1/s1	C6H13NO2	131.095
Asparagine (Asn)	2058-58-4	DTXSID30872479	439600	D-Asparagine	DCXYFEDJOCDNAF-UWTATZPHSA-N	D-Asparagine	N[C@H](CC(N)=O)C(O)=O	InChI=1/C4H8N2O3/c5-2(4(8)9)1-3(6)7/h2H,1,5H2,(H2,6,7)(H,8,9)/t2-/s2	C4H8N2O3	132.053
D-Ornithine (Orn)	348-66-3	DTXSID30883368	71082	D-Ornithine	AHLPHDHHMVZTML-SCSAIBSYSA-N	D-Ornithine	NCCC[C@@H](N)C(O)=O	InChI=1S/C5H12N2O2/c6-3-1-2-4(7)5(8)9/h4H,1-3,6-7H2,(H,8,9)/t4-/m1/s1	C5H12N2O2	132.09
Aspartic acid (Asp)	1783-96-6	DTXSID2045650	83887	D-Aspartic acid	CKLJMWTZIZZHCS-UWTATZPHSA-N	D-Aspartic acid	N[C@H](CC(O)=O)C(O)=O	InChI=1S/C4H7NO4/c5-2(4(8)9)1-3(6)7/h2H,1,5H2,(H,6,7)(H,8,9)/t2-/m1/s1	C4H7NO4	133.038
Spermidine	124-20-9	DTXSID4036645	1102	Spermidine	ATHGHQPFGPMSJY-UHFFFAOYSA-N	N~1~-(3-Aminopropyl)butane-1,4-diamine	NCCCCNCCCN	InChI=1S/C7H19N3/c8-4-1-2-6-10-7-3-5-9/h10H,1-9H2	C7H19N3	145.158
Glutamine (Gln)	56-85-9	DTXSID1023100	5961	L-Glutamine	ZDXPYRJPNDTMRX-VKHMYHEASA-N	L-Glutamine	N[C@@H](CCC(N)=O)C(O)=O	InChI=1S/C5H10N2O3/c6-3(5(9)10)1-2-4(7)8/h3H,1-2,6H2,(H2,7,8)(H,9,10)/t3-/m0/s1	C5H10N2O3	146.069
Lysine (Lys)	56-87-1	DTXSID6023232	5962	L-​Lysine	KDXKERNSBIXSRK-YFKPBYRVSA-N	L-Lysine	NCCCC[C@H](N)C(O)=O	InChI=1S/C6H14N2O2/c7-4-2-1-3-5(8)6(9)10/h5H,1-4,7-8H2,(H,9,10)/t5-/m0/s1	C6H14N2O2	146.106
Glutamic acid (Glu)	56-86-0	DTXSID5020659	33032	L-Glutamic acid	WHUUTDBJXJRKMK-VKHMYHEASA-N	L-Glutamic acid	N[C@@H](CCC(O)=O)C(O)=O	InChI=1S/C5H9NO4/c6-3(5(9)10)1-2-4(7)8/h3H,1-2,6H2,(H,7,8)(H,9,10)/t3-/m0/s1	C5H9NO4	147.053
Methionine (Met)	348-67-4	DTXSID90883369	84815	D-Methionine	FFEARJCKVFRZRR-SCSAIBSYSA-N	D-Methionine	CSCC[C@@H](N)C(O)=O	InChI=1S/C5H11NO2S/c1-9-3-2-4(6)5(7)8/h4H,2-3,6H2,1H3,(H,7,8)/t4-/m1/s1	C5H11NO2S	149.051
Dopamine	51-61-6	DTXSID6022420	681	Dopamine	VYFYYTLLBUKUHU-UHFFFAOYSA-N	4-(2-Aminoethyl)benzene-1,2-diol	NCCC1=CC(O)=C(O)C=C1	InChI=1S/C8H11NO2/c9-4-3-6-1-2-7(10)8(11)5-6/h1-2,5,10-11H,3-4,9H2	C8H11NO2	153.079
Histidine (His)	351-50-8	DTXSID70889344	71083	D-Histidine	HNDVDQJCIGZPNO-RXMQYKEDSA-N	D-Histidine	N[C@H](CC1=CN=CN1)C(O)=O	InChI=1S/C6H9N3O2/c7-5(6(10)11)1-4-2-8-3-9-4/h2-3,5H,1,7H2,(H,8,9)(H,10,11)/t5-/m1/s1	C6H9N3O2	155.069
2-Aminoadipic acid (AAA)	1118-90-7	DTXSID801017096	92136	L-alpha-Aminoadipate	OYIFNHCXNCRBQI-BYPYZUCNSA-N	(2S)-2-Aminohexanedioic acid	N[C@@H](CCCC(O)=O)C(O)=O	InChI=1S/C6H11NO4/c7-4(6(10)11)2-1-3-5(8)9/h4H,1-3,7H2,(H,8,9)(H,10,11)/t4-/m0/s1	C6H11NO4	161.069
Carnitine (C0)	406-76-8		288		PHIQHXFUZVPYII-UHFFFAOYSA-N	3-hydroxy-4-(trimethylazaniumyl)butanoate	C[N+](C)(C)CC(CC(=O)[O-])O	InChI=1S/C7H15NO3/c1-8(2,3)5-6(9)4-7(10)11/h6,9H,4-5H2,1-3H3	C7H15NO3	161.105
L-Methionine (S)-S-oxide (Met-SO)	23631-84-7		10909908		QEFRNWWLZKMPFJ-MFXDVPHUSA-N	(2S)-2-amino-4-[(S)-methylsulfinyl]butanoic acid	C[S@](=O)CC[C@@H](C(=O)O)N	InChI=1S/C5H11NO3S/c1-10(9)3-2-4(6)5(7)8/h4H,2-3,6H2,1H3,(H,7,8)/t4-,10-/m0/s1	C5H11NO3S	165.046
Phenilalanine (Phe)	150-30-1	DTXSID9023463	994	DL-Phenylalanine	COLNVLDHVKWLRT-UHFFFAOYSA-N	Phenylalanine	NC(CC1=CC=CC=C1)C(O)=O	InChI=1/C9H11NO2/c10-8(9(11)12)6-7-4-2-1-3-5-7/h1-5,8H,6,10H2,(H,11,12)	C9H11NO2	165.079
N(5)-Acetyl-L-ornithine (Ac-Orn)	2185-16-2		193343		SRXKAYJJGAAOBP-LURJTMIESA-N	(2S)-5-acetamido-2-aminopentanoic acid	CC(=O)NCCC[C@@H](C(=O)O)N	InChI=1S/C7H14N2O3/c1-5(10)9-4-2-3-6(8)7(11)12/h6H,2-4,8H2,1H3,(H,9,10)(H,11,12)/t6-/m0/s1	C7H14N2O3	174.1
Arginine (Arg)	157-06-2	DTXSID40883354	71070	D-Arginine	ODKSFYDXXFIFQN-SCSAIBSYSA-N	D-Arginine	N[C@H](CCCNC(N)=N)C(O)=O	InChI=1S/C6H14N4O2/c7-4(5(11)12)2-1-3-10-6(8)9/h4H,1-3,7H2,(H,11,12)(H4,8,9,10)/t4-/m1/s1	C6H14N4O2	174.112
Citrulline (Cit)	372-75-8	DTXSID80883373	9750	Citrulline	RHGKLRLOHDJJDR-BYPYZUCNSA-N	N~5~-Carbamoyl-L-ornithine	N[C@@H](CCCNC(N)=O)C(O)=O	InChI=1S/C6H13N3O3/c7-4(5(10)11)2-1-3-9-6(8)12/h4H,1-3,7H2,(H,10,11)(H3,8,9,12)/t4-/m0/s1	C6H13N3O3	175.096
Serotonin	50-67-9	DTXSID8075330	5202	Serotonin	QZAYGJVTTNCVMB-UHFFFAOYSA-N	3-(2-Aminoethyl)-1H-indol-5-ol	NCCC1=CNC2=CC=C(O)C=C12	InChI=1S/C10H12N2O/c11-4-3-7-6-12-10-2-1-8(13)5-9(7)10/h1-2,5-6,12-13H,3-4,11H2	C10H12N2O	176.095
C6 sugar (H1)	2280-44-6	DTXSID501015215	5793	D-​Glucopyranose	WQZGKKKJIJFFOK-GASJEMHNSA-N	D-Glucopyranose	OC[C@H]1OC(O)[C@H](O)[C@@H](O)[C@@H]1O	InChI=1S/C6H12O6/c7-1-2-3(8)4(9)5(10)6(11)12-2/h2-11H,1H2/t2-,3-,4+,5-,6?/m1/s1	C6H12O6	180.063
Tyrosine (Tyr)	55520-40-6	DTXSID1023730	6057	L-Tyrosine	OUYCCCASQSFEME-QMMMGPOBSA-N	L-Tyrosine	N[C@@H](CC1=CC=C(O)C=C1)C(O)=O	InChI=1S/C9H11NO3/c10-8(9(12)13)5-6-1-3-7(11)4-2-6/h1-4,8,11H,5,10H2,(H,12,13)/t8-/m0/s1	C9H11NO3	181.074
3,4-Dihydroxyphenylalanine (DOPA)	5796-17-8	DTXSID70206673	92222	Dopa D-form	WTDRDQBEARUVNC-ZCFIWIBFSA-N	3-Hydroxy-D-tyrosine	N[C@H](CC1=CC(O)=C(O)C=C1)C(O)=O	InChI=1S/C9H11NO4/c10-6(9(13)14)3-5-1-2-7(11)8(12)4-5/h1-2,4,6,11-12H,3,10H2,(H,13,14)/t6-/m1/s1	C9H11NO4	197.069
Asymmetric dimethylarginine (ADMA)	30315-93-6	DTXSID401017725	123831	Dimethyl-L-arginine	YDGMGEXADBMOMJ-LURJTMIESA-N	N~5~-(N,N-Dimethylcarbamimidoyl)-L-ornithine	CN(C)C(=N)NCCC[C@H](N)C(O)=O	InChI=1S/C8H18N4O2/c1-12(2)8(10)11-5-3-4-6(9)7(13)14/h6H,3-5,9H2,1-2H3,(H2,10,11)(H,13,14)/t6-/m0/s1	C8H18N4O2	202.143
Symmetric dimethylarginine (SDMA)	30344-00-4	DTXSID00952691	169148	N~5~-(N,N'-Dimethylcarbamimidoyl)ornithine	HVPFXCBJHIIJGS-LURJTMIESA-N	N~5~-(N,N'-Dimethylcarbamimidoyl)-L-ornithine	[H][C@](N)(CCCNC(NC)=NC)C(O)=O	InChI=1S/C8H18N4O2/c1-10-8(11-2)12-5-3-4-6(9)7(13)14/h6H,3-5,9H2,1-2H3,(H,13,14)(H2,10,11,12)/t6-/m0/s1	C8H18N4O2	202.143
N,N-dimethylarginine (total DMA)	30315-93-6	DTXSID401017725	123831	Dimethyl-L-arginine	YDGMGEXADBMOMJ-LURJTMIESA-N	N~5~-(N,N-Dimethylcarbamimidoyl)-L-ornithine	CN(C)C(=N)NCCC[C@H](N)C(O)=O	InChI=1S/C8H18N4O2/c1-12(2)8(10)11-5-3-4-6(9)7(13)14/h6H,3-5,9H2,1-2H3,(H2,10,11)(H,13,14)/t6-/m0/s1	C8H18N4O2	202.143
Spermine	71-44-3	DTXSID9058781	1103	Spermine	PFNFFQXMRSDOHW-UHFFFAOYSA-N	N~1~,N~4~-Bis(3-aminopropyl)butane-1,4-diamine	NCCCNCCCCNCCCN	InChI=1S/C10H26N4/c11-5-3-9-13-7-1-2-8-14-10-4-6-12/h13-14H,1-12H2	C10H26N4	202.216
Acetylcarnitine (C2)	870-77-9	DTXSID2048117	1	Acetyl-DL-carnitine	RDHQFKQIGNGIED-UHFFFAOYSA-N	3-(Acetyloxy)-4-(trimethylazaniumyl)butanoate	CC(=O)OC(CC([O-])=O)C[N+](C)(C)C	InChI=1/C9H17NO4/c1-7(11)14-8(5-9(12)13)6-10(2,3)4/h8H,5-6H2,1-4H3	C9H17NO4	203.116
Tryptophan (Trp)	153-94-6	DTXSID0046989	9060	D-Tryptophan	QIVBCDIJIAJPQS-SECBINFHSA-N	D-Tryptophan	N[C@H](CC1=CNC2=CC=CC=C12)C(O)=O	InChI=1S/C11H12N2O2/c12-9(11(14)15)5-7-6-13-10-4-2-1-3-8(7)10/h1-4,6,9,13H,5,12H2,(H,14,15)/t9-/m1/s1	C11H12N2O2	204.09
Kynurenine	13441-51-5	DTXSID50360767	1152206	D-Kynurenine	YGPSJZOEDVAXAB-MRVPVSSYSA-N	(2R)-2-Amino-4-(2-aminophenyl)-4-oxobutanoic acid	N[C@H](CC(=O)C1=CC=CC=C1N)C(O)=O	InChI=1S/C10H12N2O3/c11-7-4-2-1-3-6(7)9(13)5-8(12)10(14)15/h1-4,8H,5,11-12H2,(H,14,15)/t8-/m1/s1	C10H12N2O3	208.085
Propionylcarnitine (C3)	17298-37-2	DTXSID20938255	107738	3-(Propanoyloxy)-4-(trimethylazaniumyl)butanoate	UFAHZIUFPNSHSL-UHFFFAOYSA-N	3-(Propanoyloxy)-4-(trimethylazaniumyl)butanoate	CCC(=O)OC(CC([O-])=O)C[N+](C)(C)C	InChI=1/C10H19NO4/c1-5-10(14)15-8(6-9(12)13)7-11(2,3)4/h8H,5-7H2,1-4H3	C10H19NO4	217.131
2-Nitrotyrosine (Nitro-Tyr)	110012-34-5		21923198		RCZUDMZUWULMID-UHFFFAOYSA-N	2-amino-3-(4-hydroxy-2-nitrophenyl)propanoic acid	C1=CC(=C(C=C1O)[N+](=O)[O-])CC(C(=O)O)N	InChI=1S/C9H10N2O5/c10-7(9(13)14)3-5-1-2-6(12)4-8(5)11(15)16/h1-2,4,7,12H,3,10H2,(H,13,14)	C9H10N2O5	226.059
Carnosine	305-84-0	DTXSID80879594	439224	(2S)-2-(3-Aminopropanamido)-3-(1H-imidazol-4-yl)propanoic acid	CQOVPNPJLQNMDC-ZETCQYMHSA-N	N-(3-Amino-1-hydroxypropylidene)-L-histidine	NCCC(=O)N[C@@H](CC1=CN=CN1)C(O)=O	InChI=1S/C9H14N4O3/c10-2-1-8(14)13-7(9(15)16)3-6-4-11-5-12-6/h4-5,7H,1-3,10H2,(H,11,12)(H,13,14)(H,15,16)/t7-/m0/s1	C9H14N4O3	226.107
Butyrylcarnitine(C4)	25576-40-3	DTXSID10180266	213144	Butyrylcarnitine	QWYFHHGCZUCMBN-SECBINFHSA-N	(3R)-3-(Butanoyloxy)-4-(trimethylazaniumyl)butanoate	CCCC(=O)O[C@H](CC([O-])=O)C[N+](C)(C)C	InChI=1S/C11H21NO4/c1-5-6-11(15)16-9(7-10(13)14)8-12(2,3)4/h9H,5-8H2,1-4H3/t9-/m1/s1	C11H21NO4	231.147
Methylbutyrylcarnitine (C5)	31023-24-2	DTXSID40953142	169235	3-[(3-Methylbutanoyl)oxy]-4-(trimethylazaniumyl)butanoate	IGQBPDJNUXPEMT-SNVBAGLBSA-N	(3R)-3-[(3-Methylbutanoyl)oxy]-4-(trimethylazaniumyl)butanoate	[H][C@@](CC([O-])=O)(C[N+](C)(C)C)OC(=O)CC(C)C	InChI=1S/C12H23NO4/c1-9(2)6-12(16)17-10(7-11(14)15)8-13(3,4)5/h9-10H,6-8H2,1-5H3/t10-/m1/s1	C12H23NO4	245.163
Hexanoylcarnitine (C6)	6418-78-6	DTXSID50982706	6426853	3-(Hexanoyloxy)-4-(trimethylazaniumyl)butanoate	VVPRQWTYSNDTEA-UHFFFAOYSA-N	3-(Hexanoyloxy)-4-(trimethylazaniumyl)butanoate	CCCCCC(=O)OC(CC([O-])=O)C[N+](C)(C)C	InChI=1/C13H25NO4/c1-5-6-7-8-13(17)18-11(9-12(15)16)10-14(2,3)4/h11H,5-10H2,1-4H3	C13H25NO4	259.178
Octanoylcarnitine (C8)	25243-95-2	DTXSID00948094	123701	L-Octanoylcarnitine	CXTATJFJDMJMIY-UGPWUYPHNA-N	3-(Octanoyloxy)-4-(trimethylazaniumyl)butanoate	[H]C(CC([O-])=O)(C[N+](C)(C)C)OC(=O)CCCCCCC	InChI=1/C15H29NO4/c1-5-6-7-8-9-10-15(19)20-13(11-14(17)18)12-16(2,3)4/h13H,5-12H2,1-4H3/t13-/s2	C15H29NO4	287.21
Decanoylcarnitine (C10)	1492-27-9	DTXSID50933576	150921	2-[1-Hydroxy-2-(trimethylazaniumyl)ethyl]-3-oxododecanoate	QDFUGZFFTZZWFP-UHFFFAOYSA-N	2-[1-Hydroxy-2-(trimethylazaniumyl)ethyl]-3-oxododecanoate	CCCCCCCCCC(=O)C(C(O)C[N+](C)(C)C)C([O-])=O	InChI=1/C17H33NO4/c1-5-6-7-8-9-10-11-12-14(19)16(17(21)22)15(20)13-18(2,3)4/h15-16,20H,5-13H2,1-4H3	C17H33NO4	315.241
Dodecanoylcarnitine (C12)	25518-54-1	DTXSID001036034	168381	Lauroyl-L-carnitine	FUJLYHJROOYKRA-AGDOHHJYNA-N	(3R)-3-dodecanoyloxy-4-(trimethylazaniumyl)butanoate	CCCCCCCCCCCC(=O)O[C@H](CC([O-])=O)C[N+](C)(C)C	InChI=1/C19H37NO4/c1-5-6-7-8-9-10-11-12-13-14-19(23)24-17(15-18(21)22)16-20(2,3)4/h17H,5-16H2,1-4H3/t17-/s2	C19H37NO4	343.272
Tetradecanoylcarnitine (C14)	25597-07-3		53477791		PSHXNVGSVNEJBD-LJQANCHMSA-N	(3R)-3-tetradecanoyloxy-4-(trimethylazaniumyl)butanoate	CCCCCCCCCCCCCC(=O)O[C@H](CC(=O)[O-])C[N+](C)(C)C	InChI=1S/C21H41NO4/c1-5-6-7-8-9-10-11-12-13-14-15-16-21(25)26-19(17-20(23)24)18-22(2,3)4/h19H,5-18H2,1-4H3/t19-/m1/s1	C21H41NO4	371.304
Palmitoylcarnitine (C16)	1935-18-8	DTXSID90895028	461	Palmitoylcarnitine	XOMRRQXKHMYMOC-UHFFFAOYSA-N	3-(Hexadecanoyloxy)-4-(trimethylazaniumyl)butanoate	CCCCCCCCCCCCCCCC(=O)OC(CC([O-])=O)C[N+](C)(C)C	InChI=1/C23H45NO4/c1-5-6-7-8-9-10-11-12-13-14-15-16-17-18-23(27)28-21(19-22(25)26)20-24(2,3)4/h21H,5-20H2,1-4H3	C23H45NO4	399.335
Acylcarnitine (C18)	1976-27-8	DTXSID70423787	6426855	stearoylcarnitine	FNPHNLNTJNMAEE-UHFFFAOYSA-N	3-(Octadecanoyloxy)-4-(trimethylazaniumyl)butanoate	CCCCCCCCCCCCCCCCCC(=O)OC(CC([O-])=O)C[N+](C)(C)C	InChI=1S/C25H49NO4/c1-5-6-7-8-9-10-11-12-13-14-15-16-17-18-19-20-25(29)30-23(21-24(27)28)22-26(2,3)4/h23H,5-22H2,1-4H3	C25H49NO4	427.366
2-Naphthol	135-19-3	DTXSID5027061	8663	2-Naphthalenol	JWAZRIHNYRIHIV-UHFFFAOYSA-N	Naphthalen-2-ol	OC1=CC2=C(C=CC=C2)C=C1	InChI=1S/C10H8O/c11-10-6-5-8-3-1-2-4-9(8)7-10/h1-7,11H	C10H8O	144.058
Prednisone	53-03-2	DTXSID4021185	5865	Prednisone	XOFYZVNMUHMLCC-ZPOLXVRWSA-N	17,21-Dihydroxypregna-1,4-diene-3,11,20-trione	C[C@]12CC(=O)[C@H]3[C@@H](CCC4=CC(=O)C=C[C@]34C)[C@@H]1CC[C@]2(O)C(=O)CO	InChI=1S/C21H26O5/c1-19-7-5-13(23)9-12(19)3-4-14-15-6-8-21(26,17(25)11-22)20(15,2)10-16(24)18(14)19/h5,7,9,14-15,18,22,26H,3-4,6,8,10-11H2,1-2H3/t14-,15-,18+,19-,20-,21-/m0/s1	C21H26O5	358.178
Cortisone	53-06-5	DTXSID5022857	222786	Cortisone	MFYSYFVPBJMHGN-ZPOLXVRWSA-N	17,21-Dihydroxypregn-4-ene-3,11,20-trione	[H][C@@]12CC[C@](O)(C(=O)CO)[C@@]1(C)CC(=O)[C@@]1([H])[C@@]2([H])CCC2=CC(=O)CC[C@]12C	InChI=1S/C21H28O5/c1-19-7-5-13(23)9-12(19)3-4-14-15-6-8-21(26,17(25)11-22)20(15,2)10-16(24)18(14)19/h9,14-15,18,22,26H,3-8,10-11H2,1-2H3/t14-,15-,18+,19-,20-,21-/m0/s1	C21H28O5	360.194
Aldosterone	52-39-1	DTXSID7022419	5839	Aldosterone	PQSUYGKTWSAVDQ-ZVIOFETBSA-N	11beta,21-Dihydroxy-3,20-dioxopregn-4-en-18-al	[H][C@@]12CC[C@H](C(=O)CO)[C@]1(C[C@H](O)[C@@]1([H])[C@@]2([H])CCC2=CC(=O)CC[C@]12C)C=O	InChI=1S/C21H28O5/c1-20-7-6-13(24)8-12(20)2-3-14-15-4-5-16(18(26)10-22)21(15,11-23)9-17(25)19(14)20/h8,11,14-17,19,22,25H,2-7,9-10H2,1H3/t14-,15-,16+,17-,19+,20-,21+/m0/s1	C21H28O5	360.194
Prednisolone	50-24-8	DTXSID9021184	5755	Prednisolone	OIGNJSKKLXVSLS-VWUMJDOOSA-N	11beta,17,21-Trihydroxypregna-1,4-diene-3,20-dione	C[C@]12C[C@H](O)[C@H]3[C@@H](CCC4=CC(=O)C=C[C@]34C)[C@@H]1CC[C@]2(O)C(=O)CO	InChI=1S/C21H28O5/c1-19-7-5-13(23)9-12(19)3-4-14-15-6-8-21(26,17(25)11-22)20(15,2)10-16(24)18(14)19/h5,7,9,14-16,18,22,24,26H,3-4,6,8,10-11H2,1-2H3/t14-,15-,16-,18+,19-,20-,21-/m0/s1	C21H28O5	360.194
Cortisol	50-23-7	DTXSID7020714	5754	Hydrocortisone	JYGXADMDTFJGBT-VWUMJDOOSA-N	11beta,17,21-Trihydroxypregn-4-ene-3,20-dione	C[C@]12C[C@H](O)[C@H]3[C@@H](CCC4=CC(=O)CC[C@]34C)[C@@H]1CC[C@]2(O)C(=O)CO	InChI=1S/C21H30O5/c1-19-7-5-13(23)9-12(19)3-4-14-15-6-8-21(26,17(25)11-22)20(15,2)10-16(24)18(14)19/h9,14-16,18,22,24,26H,3-8,10-11H2,1-2H3/t14-,15-,16-,18+,19-,20-,21-/m0/s1	C21H30O5	362.209
Dexamethasone	50-02-2	DTXSID3020384	5743	Dexamethasone	UREBDLICKHMUKA-CXSFZGCWSA-N	9-Fluoro-11beta,17,21-trihydroxy-16alpha-methylpregna-1,4-diene-3,20-dione	[H][C@@]12C[C@@H](C)[C@](O)(C(=O)CO)[C@@]1(C)C[C@H](O)[C@@]1(F)[C@@]2([H])CCC2=CC(=O)C=C[C@]12C	InChI=1S/C22H29FO5/c1-12-8-16-15-5-4-13-9-14(25)6-7-19(13,2)21(15,23)17(26)10-20(16,3)22(12,28)18(27)11-24/h6-7,9,12,15-17,24,26,28H,4-5,8,10-11H2,1-3H3/t12-,15+,16+,17+,19+,20+,21+,22+/m1/s1	C22H29FO5	392.2
Dopamine	51-61-6	DTXSID6022420	681	Dopamine	VYFYYTLLBUKUHU-UHFFFAOYSA-N	4-(2-Aminoethyl)benzene-1,2-diol	NCCC1=CC(O)=C(O)C=C1	InChI=1S/C8H11NO2/c9-4-3-6-1-2-7(10)8(11)5-6/h1-2,5,10-11H,3-4,9H2	C8H11NO2	153.079
3-Methoxytyramine	554-52-9	DTXSID40862189	1669	4-(2-Aminoethyl)-2-methoxyphenol	DIVQKHQLANKJQO-UHFFFAOYSA-N	4-(2-Aminoethyl)-2-methoxyphenol	COC1=CC(CCN)=CC=C1O	InChI=1S/C9H13NO2/c1-12-9-6-7(4-5-10)2-3-8(9)11/h2-3,6,11H,4-5,10H2,1H3	C9H13NO2	167.095
3,4-Dihydroxyphenylacetic acid (DOPAC)	102-32-9	DTXSID9074430	547	3,4-Dihydroxyphenylacetic acid	CFFZDZCDUFSOFZ-UHFFFAOYSA-N	(3,4-Dihydroxyphenyl)acetic acid	OC(=O)CC1=CC(O)=C(O)C=C1	InChI=1S/C8H8O4/c9-6-2-1-5(3-7(6)10)4-8(11)12/h1-3,9-10H,4H2,(H,11,12)	C8H8O4	168.042
Norepinephrine	51-41-2	DTXSID5023378	439260	Norepinephrine	SFLSHLFXELFNJZ-QMMMGPOBSA-N	4-[(1R)-2-Amino-1-hydroxyethyl]benzene-1,2-diol	NC[C@H](O)C1=CC=C(O)C(O)=C1	InChI=1S/C8H11NO3/c9-4-8(12)5-1-2-6(10)7(11)3-5/h1-3,8,10-12H,4,9H2/t8-/m0/s1	C8H11NO3	169.074
3,4-Dihydroxyphenylglycol (DHPG)	28822-73-3		91528		MTVWFVDWRVYDOR-UHFFFAOYSA-N	4-(1,2-dihydroxyethyl)benzene-1,2-diol	C1=CC(=C(C=C1C(CO)O)O)O	InChI=1S/C8H10O4/c9-4-8(12)5-1-2-6(10)7(11)3-5/h1-3,8-12H,4H2	C8H10O4	170.058
Homovanillic acid (HVA)	306-08-1	DTXSID5059791	1738	Homovanillic acid	QRMZSPFSDQBLIX-UHFFFAOYSA-N	(4-Hydroxy-3-methoxyphenyl)acetic acid	COC1=CC(CC(O)=O)=CC=C1O	InChI=1S/C9H10O4/c1-13-8-4-6(5-9(11)12)2-3-7(8)10/h2-4,10H,5H2,1H3,(H,11,12)	C9H10O4	182.058
Normetanephrine	97-31-4	DTXSID70861701	1237	4-(2-Amino-1-hydroxyethyl)-2-methoxyphenol	YNYAYWLBAHXHLL-UHFFFAOYSA-N	4-(2-Amino-1-hydroxyethyl)-2-methoxyphenol	COC1=CC(=CC=C1O)C(O)CN	InChI=1/C9H13NO3/c1-13-9-4-6(8(12)5-10)2-3-7(9)11/h2-4,8,11-12H,5,10H2,1H3	C9H13NO3	183.09
Epinephrine	51-43-4	DTXSID5022986	5816	Epinephrine	UCTWMZQNUQWSLP-VIFPVBQESA-N	4-[(1R)-1-Hydroxy-2-(methylamino)ethyl]benzene-1,2-diol	CNC[C@H](O)C1=CC=C(O)C(O)=C1	InChI=1S/C9H13NO3/c1-10-5-9(13)6-2-3-7(11)8(12)4-6/h2-4,9-13H,5H2,1H3/t9-/m0/s1	C9H13NO3	183.09
3,4-Dihydroxyphenylmandelic acid (DOMA)	775-01-9	DTXSID30862411	85782	(+/-)-3,4-Dihydroxymandelic acid	RGHMISIYKIHAJW-UHFFFAOYSA-N	(3,4-Dihydroxyphenyl)(hydroxy)acetic acid	OC(C(O)=O)C1=CC(O)=C(O)C=C1	InChI=1/C8H8O5/c9-5-2-1-4(3-6(5)10)7(11)8(12)13/h1-3,7,9-11H,(H,12,13)	C8H8O5	184.037
3-Methoxy-4-hydroxyphenylglycol (MHPG)	534-82-7	DTXSID20862142	10805	(4-Hydroxy-3-methoxyphenyl)ethylene glycol	FBWPWWWZWKPJFL-UHFFFAOYSA-N	1-(4-Hydroxy-3-methoxyphenyl)ethane-1,2-diol	COC1=CC(=CC=C1O)C(O)CO	InChI=1/C9H12O4/c1-13-9-4-6(8(12)5-10)2-3-7(9)11/h2-4,8,10-12H,5H2,1H3	C9H12O4	184.074
5-Hydroxyindole-3-acetic acid	54-16-0	DTXSID50861582	1826	(5-Hydroxy-1H-indol-3-yl)acetic acid	DUUGKQCEGZLZNO-UHFFFAOYSA-N	(5-Hydroxy-1H-indol-3-yl)acetic acid	OC(=O)CC1=CNC2=CC=C(O)C=C12	InChI=1S/C10H9NO3/c12-7-1-2-9-8(4-7)6(5-11-9)3-10(13)14/h1-2,4-5,11-12H,3H2,(H,13,14)	C10H9NO3	191.058
3,4-Dihydroxyphenylalanine (L-DOPA)	59-92-7	DTXSID9023209	6047	Levodopa	WTDRDQBEARUVNC-LURJTMIESA-N	3-Hydroxy-L-tyrosine	N[C@@H](CC1=CC=C(O)C(O)=C1)C(O)=O	InChI=1S/C9H11NO4/c10-6(9(13)14)3-5-1-2-7(11)8(12)4-5/h1-2,4,6,11-12H,3,10H2,(H,13,14)/t6-/m0/s1	C9H11NO4	197.069
Metanephrine	5001-33-2	DTXSID80863478	21100	Metanephrine	JWJCTZKFYGDABJ-UHFFFAOYSA-N	4-[1-Hydroxy-2-(methylamino)ethyl]-2-methoxyphenol	CNCC(O)C1=CC=C(O)C(OC)=C1	InChI=1/C10H15NO3/c1-11-6-9(13)7-3-4-8(12)10(5-7)14-2/h3-5,9,11-13H,6H2,1-2H3	C10H15NO3	197.105
Vanillylmandelic acid (VMA)	55-10-7	DTXSID10861583	1245	Benzeneacetic acid, .alpha.,4-dihydroxy-3-methoxy-	CGQCWMIAEPEHNQ-UHFFFAOYSA-N	Hydroxy(4-hydroxy-3-methoxyphenyl)acetic acid	COC1=C(O)C=CC(=C1)C(O)C(O)=O	InChI=1/C9H10O5/c1-14-7-4-5(2-3-6(7)10)8(11)9(12)13/h2-4,8,10-11H,1H3,(H,12,13)	C9H10O5	198.053
Ethylenethiourea (ETU)	96-45-7	DTXSID5020601	2723650	Ethylene thiourea	PDQAZBWRQCGBEV-UHFFFAOYSA-N	Imidazolidine-2-thione	S=C1NCCN1	InChI=1S/C3H6N2S/c6-3-4-1-2-5-3/h1-2H2,(H2,4,5,6)	C3H6N2S	102.025
Ethyl sulphate (ETS)	540-82-9	DTXSID10862151	6004	Ethyl hydrogen sulfate	KIWBPDUYBMNFTB-UHFFFAOYSA-N	Ethyl hydrogen sulfate	CCOS(O)(=O)=O	InChI=1S/C2H6O4S/c1-2-6-7(3,4)5/h2H2,1H3,(H,3,4,5)	C2H6O4S	125.999
trans,trans-Muconic acid (ttMA)	3588-17-8	DTXSID9052848	5356793	(E,E)-Muconic acid	TXXHDPDFNKHHGW-ZPUQHVIOSA-N	(2E,4E)-Hexa-2,4-dienedioic acid	OC(=O)\C=C\C=C\C(O)=O	InChI=1S/C6H6O4/c7-5(8)3-1-2-4-6(9)10/h1-4H,(H,7,8)(H,9,10)/b3-1+,4-2+	C6H6O4	142.027
Ethyl glucuronide (ETG)	17685-04-0	DTXSID00904317	152226	Ethyl glucuronide	IWJBVMJWSPZNJH-XWBUKDKVSA-N	Ethyl D-glucopyranosiduronic acid	CCOC1O[C@@H]([C@@H](O)[C@H](O)[C@H]1O)C(O)=O	InChI=1S/C8H14O7/c1-2-14-8-5(11)3(9)4(10)6(15-8)7(12)13/h3-6,8-11H,2H2,1H3,(H,12,13)/t3-,4-,5+,6-,8?/m0/s1	C8H14O7	222.074
Urea	57-13-6	DTXSID4021426	1176	Urea	XSQUKJJJFZCRTK-UHFFFAOYSA-N	Urea	NC(N)=O	InChI=1S/CH4N2O/c2-1(3)4/h(H4,2,3,4)	CH4N2O	60.0324
Thiourea	62-56-6	DTXSID9021348	2723790	Thiourea	UMGDCJDMYOKAJW-UHFFFAOYSA-N	Thiourea	NC(N)=S	InChI=1S/CH4N2S/c2-1(3)4/h(H4,2,3,4)	CH4N2S	76.0095
Dimethylthiourea	534-13-4	DTXSID2042191	2723631	N,N'-Dimethylthiourea	VLCDUOXHFNUCKK-UHFFFAOYSA-N	N,N'-Dimethylthiourea	CNC(=S)NC	InChI=1S/C3H8N2S/c1-4-3(6)5-2/h1-2H3,(H2,4,5,6)	C3H8N2S	104.041
Propylenthiourea	2055-46-1	DTXSID3062156	2723785	Tetrahydropyrimidine-2-thione	NVHNGVXBCWYLFA-UHFFFAOYSA-N	1,3-Diazinane-2-thione	S=C1NCCCN1	InChI=1S/C4H8N2S/c7-4-5-2-1-3-6-4/h1-3H2,(H2,5,6,7)	C4H8N2S	116.041
Benzoic acid	65-85-0	DTXSID6020143	243	Benzoic acid	WPYMKLBDIGXBTP-UHFFFAOYSA-N	Benzoic acid	OC(=O)C1=CC=CC=C1	InChI=1S/C7H6O2/c8-7(9)6-4-2-1-3-5-6/h1-5H,(H,8,9)	C7H6O2	122.037
3-Methyluric acid	605-99-2	DTXSID50209243	11804	4,9-Dihydro-3-methyl-1H-purine-2,6,8(3H)-trione	ODCYDGXXCHTFIR-UHFFFAOYSA-N	3-Methyl-7,9-dihydro-1H-purine-2,6,8(3H)-trione	CN1C2=C(NC(=O)N2)C(=O)NC1=O	InChI=1S/C6H6N4O3/c1-10-3-2(7-5(12)8-3)4(11)9-6(10)13/h1H3,(H2,7,8,12)(H,9,11,13)	C6H6N4O3	182.044
1,7-Dimethyluric acid	33868-03-0	DTXSID30187499	91611	1,7-Dimethyluric acid	NOFNCLGCUJJPKU-UHFFFAOYSA-N	1,7-Dimethyl-7,9-dihydro-1H-purine-2,6,8(3H)-trione	CN1C(=O)NC2=C1C(=O)N(C)C(=O)N2	InChI=1S/C7H8N4O3/c1-10-3-4(8-6(10)13)9-7(14)11(2)5(3)12/h1-2H3,(H,8,13)(H,9,14)	C7H8N4O3	196.06
Acetylcholine	51-84-3	DTXSID8075334	187	Acetylcholine	OIPILFWXSMYKGL-UHFFFAOYSA-N	2-(Acetyloxy)-N,N,N-trimethylethan-1-aminium	CC(=O)OCC[N+](C)(C)C	InChI=1S/C7H16NO2/c1-7(9)10-6-5-8(2,3)4/h5-6H2,1-4H3/q+1	C7H16NO2	146.118
Uric acid	69-93-2	DTXSID3042508	1175	Uric acid	LEHOTFFKMJEONL-UHFFFAOYSA-N	7,9-Dihydro-1H-purine-2,6,8(3H)-trione	O=C1NC2=C(N1)C(=O)NC(=O)N2	InChI=1S/C5H4N4O3/c10-3-1-2(7-4(11)6-1)8-5(12)9-3/h(H4,6,7,8,9,10,11,12)	C5H4N4O3	168.028
3-Benzoylpropionic acid	2051-95-8	DTXSID4062149	72871	Benzenebutanoic acid, .gamma.-oxo-	KMQLIDDEQAJAGJ-UHFFFAOYSA-N	4-Oxo-4-phenylbutanoic acid	OC(=O)CCC(=O)C1=CC=CC=C1	InChI=1S/C10H10O3/c11-9(6-7-10(12)13)8-4-2-1-3-5-8/h1-5H,6-7H2,(H,12,13)	C10H10O3	178.063
1-Methyluric acid	708-79-2	DTXSID70221063	69726	1-Methyluric acid	QFDRTQONISXGJA-UHFFFAOYSA-N	1-Methyl-7,9-dihydro-1H-purine-2,6,8(3H)-trione	CN1C(=O)NC2=C(NC(=O)N2)C1=O	InChI=1S/C6H6N4O3/c1-10-4(11)2-3(9-6(10)13)8-5(12)7-2/h1H3,(H,9,13)(H2,7,8,12)	C6H6N4O3	182.044
3,4-dimethylhippuric acid	23082-12-4	DTXSID10177656	152464	3,4-Dimethylhippuric acid	ZDHXVMSVUHHHAE-UHFFFAOYSA-N	N-(3,4-Dimethylbenzoyl)glycine	CC1=C(C)C=C(C=C1)C(=O)NCC(O)=O	InChI=1S/C11H13NO3/c1-7-3-4-9(5-8(7)2)11(15)12-6-10(13)14/h3-5H,6H2,1-2H3,(H,12,15)(H,13,14)	C11H13NO3	207.09
N-Acetyl-D-phenylalanine	10172-89-1	DTXSID90144144	101184	N-Acetyl-3-phenyl-D-alanine	CBQJSKKFNMDLON-SNVBAGLBSA-N	N-Acetyl-D-phenylalanine	CC(=O)N[C@H](CC1=CC=CC=C1)C(O)=O	InChI=1S/C11H13NO3/c1-8(13)12-10(11(14)15)7-9-5-3-2-4-6-9/h2-6,10H,7H2,1H3,(H,12,13)(H,14,15)/t10-/m1/s1	C11H13NO3	207.09
5-(N-benzoylamino)-n-valeric acid	15647-47-9	DTXSID90279844	225176	5-(Benzoylamino)pentanoic acid	LAPZULVOGQPDBE-UHFFFAOYSA-N	5-Benzamidopentanoic acid	OC(=O)CCCCNC(=O)C1=CC=CC=C1	InChI=1S/C12H15NO3/c14-11(15)8-4-5-9-13-12(16)10-6-2-1-3-7-10/h1-3,6-7H,4-5,8-9H2,(H,13,16)(H,14,15)	C12H15NO3	221.105
Methylmercapturic acid (MMA)	16637-59-5	DTXSID40937189	13893975	N-(1-Hydroxyethylidene)-S-methylcysteine	RYGLCORNOFFGTB-YFKPBYRVSA-N	N-(1-Hydroxyethylidene)-S-methyl-L-cysteine	[H][C@@](CSC)(N=C(C)O)C(O)=O	InChI=1S/C6H11NO3S/c1-4(8)7-5(3-11-2)6(9)10/h5H,3H2,1-2H3,(H,7,8)(H,9,10)/t5-/m0/s1	C6H11NO3S	177.046
Ethylmercapturic acid (EMA)	31386-36-4	DTXSID70185313	147382	L-Cysteine, N-acetyl-S-ethyl-	BSVHABSINROVJJ-LURJTMIESA-N	N-Acetyl-S-ethyl-L-cysteine	CCSC[C@H](NC(C)=O)C(O)=O	InChI=1S/C7H13NO3S/c1-3-12-4-6(7(10)11)8-5(2)9/h6H,3-4H2,1-2H3,(H,8,9)(H,10,11)/t6-/m0/s1	C7H13NO3S	191.062
Hydroxyethylmercapturic acid (HEMA)	15060-26-1	DTXSID00914077	108009	N-Acetyl-S-(2-hydroxyethyl)-L-cysteine	NAYOYSKSFGMFOB-LURJTMIESA-N	S-(2-Hydroxyethyl)-N-(1-hydroxyethylidene)-L-cysteine	CC(=O)N[C@@H](CSCCO)C(O)=O	InChI=1S/C7H13NO4S/c1-5(10)8-6(7(11)12)4-13-3-2-9/h6,9H,2-4H2,1H3,(H,8,10)(H,11,12)/t6-/m0/s1	C7H13NO4S	207.057
Cyanoethylmercapturic acid (CEMA)	74514-75-3	DTXSID70996027	114812	S-(2-Cyanoethyl)-N-(1-hydroxyethylidene)cysteine	VDKVYEUEJCNDHM-ZETCQYMHSA-N	S-(2-Cyanoethyl)-N-(1-hydroxyethylidene)-L-cysteine	[H][C@@](CSCCC#N)(NC(C)=O)C(O)=O	InChI=1S/C8H12N2O3S/c1-6(11)10-7(8(12)13)5-14-4-2-3-9/h7H,2,4-5H2,1H3,(H,10,11)(H,12,13)/t7-/m0/s1	C8H12N2O3S	216.057
N-Acetyl-S-(N-methylcarbamoyl)cysteine (AMCC)	103974-29-4	DTXSID00146174	108218	N-Acetyl-S-(N-methylcarbamoyl)cysteine	MXRPNYMMDLFYDL-YFKPBYRVSA-N	N-Acetyl-S-(methylcarbamoyl)-L-cysteine	CNC(=O)SC[C@H](NC(C)=O)C(O)=O	InChI=1S/C7H12N2O4S/c1-4(10)9-5(6(11)12)3-14-7(13)8-2/h5H,3H2,1-2H3,(H,8,13)(H,9,10)(H,11,12)/t5-/m0/s1	C7H12N2O4S	220.052
2-Hydroxypropylmercapturic acid (2HPMA)	923-43-3	DTXSID50919259	44146439	N-(1-Hydroxyethylidene)-S-(2-hydroxypropyl)cysteine	FGOZBZPHEMIBIQ-MSZQBOFLSA-N	N-(1-Hydroxyethylidene)-S-(2-hydroxypropyl)-L-cysteine	[H]C(C)(O)CSC[C@]([H])(NC(C)=O)C(O)=O	InChI=1S/C8H15NO4S/c1-5(10)3-14-4-7(8(12)13)9-6(2)11/h5,7,10H,3-4H2,1-2H3,(H,9,11)(H,12,13)/t5?,7-/m0/s1	C8H15NO4S	221.072
3-Hydroxypropylmercapturic acid (3HPMA)	23127-40-4	DTXSID30904325	119083	S-(3-Hydroxypropyl)cysteine N-acetate	FMWPQZPFBAHHMB-ZETCQYMHSA-N	N-Acetyl-S-(3-hydroxypropyl)-L-cysteine	CC(=O)N[C@@H](CSCCCO)C(O)=O	InChI=1/C8H15NO4S/c1-6(11)9-7(8(12)13)5-14-4-2-3-10/h7,10H,2-5H2,1H3,(H,9,11)(H,12,13)/t7-/s2	C8H15NO4S	221.072
(R,S)-N-acetyl-S-[1-(hydroxymethyl)-2-propen-1-yl)cysteine +(R,S)-N-acetyl-S-(2-hydroxy-3-buten-1-yl)cysteine (1-MHBMA e 2-MHBMA)
N-Acetyl-S-(3-amino-3-oxopropyl)cysteine (AAMA)	81690-92-8	DTXSID30920489	157849	N-Acetyl-S-(3-amino-3-oxopropyl)cysteine	GGBCHNJZQQEQRX-LURJTMIESA-N	N-Acetyl-S-(3-amino-3-oxopropyl)-L-cysteine	CC(=O)N[C@@H](CSCCC(N)=O)C(O)=O	InChI=1S/C8H14N2O4S/c1-5(11)10-6(8(13)14)4-15-3-2-7(9)12/h6H,2-4H2,1H3,(H2,9,12)(H,10,11)(H,13,14)/t6-/m0/s1	C8H14N2O4S	234.067
S-phenylmercapturic acid (SPMA)	4775-80-8	DTXSID10905052	2723735	S-Phenyl-N-acetylcysteine	CICOZWHZVMOPJS-JTQLQIEISA-N	N-Acetyl-S-phenyl-L-cysteine	CC(=O)N[C@@H](CSC1=CC=CC=C1)C(O)=O	InChI=1S/C11H13NO3S/c1-8(13)12-10(11(14)15)7-16-9-5-3-2-4-6-9/h2-6,10H,7H2,1H3,(H,12,13)(H,14,15)/t10-/m0/s1	C11H13NO3S	239.062
N-Acetyl-S-(3-carboxy-2-propyl)cysteine (CMEMA)	33164-65-7	DTXSID60954792	186159	3-({2-Carboxy-2-[(1-hydroxyethylidene)amino]ethyl}sulfanyl)butanoic acid	NZLXIGKXJUXPAV-MSZQBOFLSA-N	3-({(2R)-2-Carboxy-2-[(1-hydroxyethylidene)amino]ethyl}sulfanyl)butanoic acid	[H]C(C)(CC(O)=O)SC[C@]([H])(N=C(C)O)C(O)=O	InChI=1S/C9H15NO5S/c1-5(3-8(12)13)16-4-7(9(14)15)10-6(2)11/h5,7H,3-4H2,1-2H3,(H,10,11)(H,12,13)(H,14,15)/t5?,7-/m0/s1	C9H15NO5S	249.067
N-acetyl-S-(2-hydroxy-3-propionamide)cysteine (GAMA)		DTXSID201009350	145459126		GFVUOIIZUCFXSF-LWOQYNTDSA-M	(2S)-2-acetamido-3-(3-amino-2-hydroxy-3-oxopropyl)sulfanylpropanoate	CC(=O)N[C@H](CSCC(C(=O)N)O)C(=O)[O-]	InChI=1S/C8H14N2O5S/c1-4(11)10-5(8(14)15)2-16-3-6(12)7(9)13/h5-6,12H,2-3H2,1H3,(H2,9,13)(H,10,11)(H,14,15)/p-1/t5-,6?/m1/s1	C8H13N2O5S-	250.062
N-Acetyl-S-(3,4-dihydroxybutyl)-L-cysteine (DHBMA)	144889-50-9	DTXSID60932439	44151464	S-(3,4-Dihydroxybutyl)-N-(1-hydroxyethylidene)cysteine	VGJNEDFZFZCLSX-MQWKRIRWSA-N	S-(3,4-Dihydroxybutyl)-N-(1-hydroxyethylidene)-L-cysteine	[H]C(O)(CO)CCSC[C@]([H])(NC(C)=O)C(O)=O	InChI=1S/C9H17NO5S/c1-6(12)10-8(9(14)15)5-16-3-2-7(13)4-11/h7-8,11,13H,2-5H2,1H3,(H,10,12)(H,14,15)/t7?,8-/m0/s1	C9H17NO5S	251.083
S-benzylmercapturic acid (SBMA)	19542-77-9	DTXSID90894753	107816	S-Benzyl-N-acetyl-L-cysteine	BJUXDERNWYKSIQ-NSHDSACASA-N	N-Acetyl-S-benzyl-L-cysteine	CC(=O)N[C@@H](CSCC1=CC=CC=C1)C(O)=O	InChI=1S/C12H15NO3S/c1-9(14)13-11(12(15)16)8-17-7-10-5-3-2-4-6-10/h2-6,11H,7-8H2,1H3,(H,13,14)(H,15,16)/t11-/m0/s1	C12H15NO3S	253.077
N-Acetyl-S-(3-hydroxy-1-methylpropyl)-L-cysteine (HMPMA)	33164-64-6	DTXSID30675528	46780019	N-Acetyl-S-(4-hydroxybutan-2-yl)-L-cysteine	NSRLJESZWULTTQ-XDKWHASVSA-N	N-Acetyl-S-(4-hydroxybutan-2-yl)-L-cysteine	CC(CCO)SC[C@H](NC(C)=O)C(O)=O	InChI=1S/C9H17NO4S/c1-6(3-4-11)15-5-8(9(13)14)10-7(2)12/h6,8,11H,3-5H2,1-2H3,(H,10,12)(H,13,14)/t6?,8-/m0/s1	C9H17NO4S	235.088
N-acetyl-S-(2-hydroxy-1-phenylethyl)cysteine N-acetyl-S-(2-hydroxy-2-phenylethyl cysteine (PHEMA1 e PHEMA2)	69278-53-1 14510-10-2
N-acetyl-S-(4-nitrophenyl)cysteine (NANPC)	91088-55-0	DTXSID60238408	185069	L-Cysteine, N-acetyl-S-(4-nitrophenyl)-	LOBKSYPZBSVLLE-JTQLQIEISA-N	N-Acetyl-S-(4-nitrophenyl)-L-cysteine	CC(=O)N[C@@H](CSC1=CC=C(C=C1)[N+]([O-])=O)C(O)=O	InChI=1S/C11H12N2O5S/c1-7(14)12-10(11(15)16)6-19-9-4-2-8(3-5-9)13(17)18/h2-5,10H,6H2,1H3,(H,12,14)(H,15,16)/t10-/m0/s1	C11H12N2O5S	284.047
N-methyl-formamide	123-39-7	DTXSID0025608	31254	N-Methylformamide	ATHHXGZTWNVVOU-UHFFFAOYSA-N	N-Methylformamide	CNC=O	InChI=1S/C2H5NO/c1-3-2-4/h2H,1H3,(H,3,4)	C2H5NO	59.0371
Methoxyacetic acid	625-45-6	DTXSID1031591	12251	Methoxyacetic acid	RMIODHQZRUFFFF-UHFFFAOYSA-N	Methoxyacetic acid	COCC(O)=O	InChI=1S/C3H6O3/c1-6-2-3(4)5/h2H2,1H3,(H,4,5)	C3H6O3	90.0317
Ethoxyacetic acid	627-03-2	DTXSID7031294	12301	Ethoxyacetic acid	YZGQDNOIGFBYKF-UHFFFAOYSA-N	Ethoxyacetic acid	CCOCC(O)=O	InChI=1S/C4H8O3/c1-2-7-3-4(5)6/h2-3H2,1H3,(H,5,6)	C4H8O3	104.047
Butoxyacetic acid	2516-93-0	DTXSID0050392	41958	2-Butoxyacetic acid	AJQOASGWDCBKCJ-UHFFFAOYSA-N	Butoxyacetic acid	CCCCOCC(O)=O	InChI=1S/C6H12O3/c1-2-3-4-9-5-6(7)8/h2-5H2,1H3,(H,7,8)	C6H12O3	132.079
trans,trans-Muconic acid (ttMA)	3588-17-8	DTXSID9052848	5356793	(E,E)-Muconic acid	TXXHDPDFNKHHGW-ZPUQHVIOSA-N	(2E,4E)-Hexa-2,4-dienedioic acid	OC(=O)\C=C\C=C\C(O)=O	InChI=1S/C6H6O4/c7-5(8)3-1-2-4-6(9)10/h1-4H,(H,7,8)(H,9,10)/b3-1+,4-2+	C6H6O4	142.027
Phenylglyoxylic acid	611-73-4	DTXSID80209993	11915	Phenylglyoxylic acid	FAQJJMHZNSSFSM-UHFFFAOYSA-N	Oxo(phenyl)acetic acid	OC(=O)C(=O)C1=CC=CC=C1	InChI=1S/C8H6O3/c9-7(8(10)11)6-4-2-1-3-5-6/h1-5H,(H,10,11)	C8H6O3	150.032
Mandelic acid	90-64-2	DTXSID6023234	1292	Mandelic acid	IWYDHOAUDWTVEP-UHFFFAOYSA-N	Hydroxy(phenyl)acetic acid	OC(C(O)=O)C1=CC=CC=C1	InChI=1/C8H8O3/c9-7(8(10)11)6-4-2-1-3-5-6/h1-5,7,9H,(H,10,11)	C8H8O3	152.047
Trichloroacetic acid (TCA)	76-03-9	DTXSID1021378	6421	Trichloroacetic acid	YNJBWRMUSHSURL-UHFFFAOYSA-N	Trichloroacetic acid	OC(=O)C(Cl)(Cl)Cl	InChI=1S/C2HCl3O2/c3-2(4,5)1(6)7/h(H,6,7)	C2HCl3O2	161.904
Hippuric acid	495-69-2	DTXSID9046073	464	Hippuric acid	QIAFMBKCNZACKA-UHFFFAOYSA-N	N-Benzoylglycine	OC(=O)CNC(=O)C1=CC=CC=C1	InChI=1S/C9H9NO3/c11-8(12)6-10-9(13)7-4-2-1-3-5-7/h1-5H,6H2,(H,10,13)(H,11,12)	C9H9NO3	179.058
o-Methylhippuric acid	42013-20-7	DTXSID60194818	91637	2-Methylhippuric acid	YOEBAVRJHRCKRE-UHFFFAOYSA-N	N-(2-Methylbenzoyl)glycine	CC1=CC=CC=C1C(=O)NCC(O)=O	InChI=1S/C10H11NO3/c1-7-4-2-3-5-8(7)10(14)11-6-9(12)13/h2-5H,6H2,1H3,(H,11,14)(H,12,13)	C10H11NO3	193.074
m-Methylhippuric acid	27115-49-7	DTXSID90181579	99223	3-Methylhippuric acid	YKAKNMHEIJUKEX-UHFFFAOYSA-N	N-(3-Methylbenzoyl)glycine	CC1=CC(=CC=C1)C(=O)NCC(O)=O	InChI=1S/C10H11NO3/c1-7-3-2-4-8(5-7)10(14)11-6-9(12)13/h2-5H,6H2,1H3,(H,11,14)(H,12,13)	C10H11NO3	193.074
p-Methylhippuric acid	27115-50-0	DTXSID00181580	97479	4-Methylhippuric acid	NRSCPTLHWVWLLH-UHFFFAOYSA-N	N-(4-Methylbenzoyl)glycine	CC1=CC=C(C=C1)C(=O)NCC(O)=O	InChI=1S/C10H11NO3/c1-7-2-4-8(5-3-7)10(14)11-6-9(12)13/h2-5H,6H2,1H3,(H,11,14)(H,12,13)	C10H11NO3	193.074
Methylenedianiline	101-77-9	DTXSID6022422	7577	4,4'-Diaminobiphenyl methane	YBRVSVVVWCFQMG-UHFFFAOYSA-N	4,4'-Methylenedianiline	NC1=CC=C(CC2=CC=C(N)C=C2)C=C1	InChI=1S/C13H14N2/c14-12-5-1-10(2-6-12)9-11-3-7-13(15)8-4-11/h1-8H,9,14-15H2	C13H14N2	198.116
S-phenylmercapturic acid (SPMA)	20640-68-0		95526		CICOZWHZVMOPJS-UHFFFAOYSA-N	2-acetamido-3-phenylsulfanylpropanoic acid	CC(=O)NC(CSC1=CC=CC=C1)C(=O)O	InChI=1S/C11H13NO3S/c1-8(13)12-10(11(14)15)7-16-9-5-3-2-4-6-9/h2-6,10H,7H2,1H3,(H,12,13)(H,14,15)	C11H13NO3S	239.062
Monoethyl phthalate (MEP)	2306-33-4	DTXSID3052696	75318	Monoethyl phthalate	YWWHKOHZGJFMIE-UHFFFAOYSA-N	2-(Ethoxycarbonyl)benzoic acid	CCOC(=O)C1=CC=CC=C1C(O)=O	InChI=1S/C10H10O4/c1-2-14-10(13)8-6-4-3-5-7(8)9(11)12/h3-6H,2H2,1H3,(H,11,12)	C10H10O4	194.058
Monoisobutyl phthalate (MiBP)	30833-53-5	DTXSID5052701	92272	Monoisobutyl phthalate	RZJSUWQGFCHNFS-UHFFFAOYSA-N	2-[(2-Methylpropoxy)carbonyl]benzoic acid	CC(C)COC(=O)C1=CC=CC=C1C(O)=O	InChI=1S/C12H14O4/c1-8(2)7-16-12(15)10-6-4-3-5-9(10)11(13)14/h3-6,8H,7H2,1-2H3,(H,13,14)	C12H14O4	222.089
Mono-n-butyl phthalate (MnBP)	131-70-4	DTXSID4040002	8575	Monobutyl phthalate	YZBOVSFWWNVKRJ-UHFFFAOYSA-N	2-(Butoxycarbonyl)benzoic acid	CCCCOC(=O)C1=C(C=CC=C1)C(O)=O	InChI=1S/C12H14O4/c1-2-3-8-16-12(15)10-7-5-4-6-9(10)11(13)14/h4-7H,2-3,8H2,1H3,(H,13,14)	C12H14O4	222.089
Bisphenol A (BPA)	80-05-7	DTXSID7020182	6623	Bisphenol A	IISBACLAFKSPIT-UHFFFAOYSA-N	4,4'-(Propane-2,2-diyl)diphenol	CC(C)(C1=CC=C(O)C=C1)C1=CC=C(O)C=C1	InChI=1S/C15H16O2/c1-15(2,11-3-7-13(16)8-4-11)12-5-9-14(17)10-6-12/h3-10,16-17H,1-2H3	C15H16O2	228.115
Monobenzyl phthalate (MBzP)	2528-16-7	DTXSID9043938	31736	Monobenzyl phthalate	XIKIUQUXDNHBFR-UHFFFAOYSA-N	2-[(Benzyloxy)carbonyl]benzoic acid	OC(=O)C1=C(C=CC=C1)C(=O)OCC1=CC=CC=C1	InChI=1S/C15H12O4/c16-14(17)12-8-4-5-9-13(12)15(18)19-10-11-6-2-1-3-7-11/h1-9H,10H2,(H,16,17)	C15H12O4	256.074
Mono-2-ethylhydroxyhexyl terephthalate (MEHHTP)	1684398-38-6	DTXSID501027636	155898867	Mono-2-ethylHydroxyhexyl Terephthalate	ODRKAFOVPBFSIN-UHFFFAOYNA-N	4-(2-ethyl-5-hydroxyhexoxy)carbonylbenzoic acid	CCC(CCC(C)O)COC(=O)C1=CC=C(C=C1)C(O)=O	InChI=1/C16H22O5/c1-3-12(5-4-11(2)17)10-21-16(20)14-8-6-13(7-9-14)15(18)19/h6-9,11-12,17H,3-5,10H2,1-2H3,(H,18,19)	C16H22O5	294.147
2-Ethyl-5-carboxypentyl phthalate (MECPP)	40809-41-4	DTXSID20873152	148386	Mono(2-ethyl-5-carboxypentyl) phthalate	XFGRNAPKLGXDGF-UHFFFAOYSA-N	2-{[(5-Carboxy-2-ethylpentyl)oxy]carbonyl}benzoic acid	CCC(CCCC(O)=O)COC(=O)C1=C(C=CC=C1)C(O)=O	InChI=1/C16H20O6/c1-2-11(6-5-9-14(17)18)10-22-16(21)13-8-4-3-7-12(13)15(19)20/h3-4,7-8,11H,2,5-6,9-10H2,1H3,(H,17,18)(H,19,20)	C16H20O6	308.126
Mono-2-ethyl-5-carboxypentyl terephthalate (MECPTP)	1684398-42-2	DTXSID801027635	145459123	Mono-2-ethyl-5-carboxypentyl Terephthalate	BIQPFHSSQDGFTK-UHFFFAOYNA-N	4-(5-carboxy-2-ethylpentoxy)carbonylbenzoic acid	CCC(CCCC(O)=O)COC(=O)C1=CC=C(C=C1)C(O)=O	InChI=1/C16H20O6/c1-2-11(4-3-5-14(17)18)10-22-16(21)13-8-6-12(7-9-13)15(19)20/h6-9,11H,2-5,10H2,1H3,(H,17,18)(H,19,20)	C16H20O6	308.126
o-Methylhippuric acid	42013-20-7	DTXSID60194818	91637	2-Methylhippuric acid	YOEBAVRJHRCKRE-UHFFFAOYSA-N	N-(2-Methylbenzoyl)glycine	CC1=CC=CC=C1C(=O)NCC(O)=O	InChI=1S/C10H11NO3/c1-7-4-2-3-5-8(7)10(14)11-6-9(12)13/h2-5H,6H2,1H3,(H,11,14)(H,12,13)	C10H11NO3	193.074
m-Methylhippuric acid	27115-49-7	DTXSID90181579	99223	3-Methylhippuric acid	YKAKNMHEIJUKEX-UHFFFAOYSA-N	N-(3-Methylbenzoyl)glycine	CC1=CC(=CC=C1)C(=O)NCC(O)=O	InChI=1S/C10H11NO3/c1-7-3-2-4-8(5-7)10(14)11-6-9(12)13/h2-5H,6H2,1H3,(H,11,14)(H,12,13)	C10H11NO3	193.074
p-Methylhippuric acid	27115-50-0	DTXSID00181580	97479	4-Methylhippuric acid	NRSCPTLHWVWLLH-UHFFFAOYSA-N	N-(4-Methylbenzoyl)glycine	CC1=CC=C(C=C1)C(=O)NCC(O)=O	InChI=1S/C10H11NO3/c1-7-2-4-8(5-3-7)10(14)11-6-9(12)13/h2-5H,6H2,1H3,(H,11,14)(H,12,13)	C10H11NO3	193.074
